# Supplementary material for: Nesting of Ceratina nigrolabiata, a biparental bee
Source: Sci Rep. 2021 Mar 3;11:5026. doi: 10.1038/s41598-021-83940-4 (PMC7930280; doi:10.1038/s41598-021-83940-4)
Supplement: Supplementary file 2 — Supplementary Information 2. [file 41598_2021_83940_MOESM2_ESM.xlsx]

## Sheet: primary.dataset
year	date	nest_code	F_present	M_present	nesting_substrate	nest_lenght(cm)	nest_entrance_lengt(cm)	nest_stage	number_of_brood_cells	number_of_empty_cells	offspring_in_oldest_brood_nest	strategy_of_full_brood_nest	Number_of_live_offspring	evidence_of_discarding_in _this_nest	parasite	plug_cm
2015	2015-07-22	3312-1	0	0	Solidago	15.6	1.1	Full_brood_nest	NA	NA	NA	plugged	1		2_gasteruption	0.7
2013	2013-07-27	1004-5	1	1	Solidago	15.9	9.9	active brood nest	8	0	larva
2013	2013-06-19	1023-4	1	1	Helianthus_tuberosus	12.2		active brood nest	1	0	egg
2013	2013-06-19	1024-3	1	1	Helianthus_tuberosus	11.7		Discarded_new_founding_nest	NA	NA	NA
2013	2013-06-19	1025-1	1	1	Helianthus_tuberosus	5		Newly_excavated_nest	NA	NA	NA
2013	2013-06-19	1038-2	1	1	Solidago	11.8	10.4	active brood nest	2	0	egg
2013	2013-07-25	1069-6	0	1	Solidago	15.9	3	active brood nest	17	0	pupa		17
2013	2013-07-08	1074-2	0	1	Solidago	18	9	active brood nest	13	0	larva
2013	2013-07-08	1074-3	1	1	Helianthus_tuberosus	1.9		Newly_excavated_nest	NA	NA	NA
2018	2018-07-03	6010-1	0	0	Solidago			Full_brood_nest	NA	NA	NA	orphaned	0		2_gasteruption
2013	2013-08-02	1084-3	0	1	Dipsacus	2.2		Newly_excavated_nest	NA	NA	NA
2015	2015-07-20	3636-1	0	0	Solidago	14.3	10.7	Full_brood_nest	5	0	NA	orphaned	1		2_chalcidoid
2017	2017-07-29	5309-2	0	1	Solidago	11.5	6	Full_brood_nest	2	0	NA	orphaned	0		2_chalcidoid
2018	2018-08-03	6465-1	0	0	Solidago	13.5	6	Full_brood_nest	NA	NA	adult	orphaned	4		2_ichneumonid
2013	2013-07-08	1093-3	1	1	Solidago	15.4	9.2	active brood nest	9	0	NA
2013	2013-07-08	1095-7	1	1	Helianthus_tuberosus	10.1	8.1	active brood nest	3	0	egg
2013	2013-06-29	1096-6	1	1	Verbascum	15.5	10.5	active brood nest	4	1	NA
2013	2013-08-02	1105-1	0	0	Solidago	14.3	5.9	other_nest	NA	NA	NA				ichneumonid
2018	2018-08-03	6642-2	1	0	Solidago	18.2	6.6	Full_brood_nest	NA	NA	NA	guarded	1		2_ichneumonid
2013	2013-07-25	1109-1	1	1	Solidago	16.5	1.9	active brood nest	11	1	NA		10
2013	2013-07-08	1115-3	1	1	Solidago	20.2	17.9	active brood nest	3	0	larva
2013	2013-06-29	1117-1	1	1	Artemisia	10.4	9.1	active brood nest	2	0	NA
2013	2013-06-20	1120-2	1	1	Dipsacus	11.8		Newly_excavated_nest	NA	NA	NA
2018	2018-07-18	6733-1	0	0	Solidago	16.1	0.9	Full_brood_nest	NA	NA	adult	orphaned	3		2_ichneumonid
2013	2013-06-20	1151-2	0	1	Solidago	1.3		Newly_excavated_nest	NA	NA	NA
2018	2018-07-23	6735-1	0	0	Solidago	17	0.9	Full_brood_nest	NA	NA	NA	plugged	0		2_ichneumonid	2.2
2013	2013-08-11	1161-6	1	1	Solidago	14.3	7.6	active brood nest	7	0	NA
2013	2013-08-11	1162-1	0	1	Solidago	5.3	1.8	Mature_brood_nest	NA	NA	NA
2013	2013-08-11	1162-4	1	0	Solidago	9.8	1.4	other_nest	12	0	NA		0
2013	2013-08-11	1163-8	0	0	Solidago	10.9	3.2	Full-mature_brood_nest	NA	NA	NA
2013	2013-08-02	1164-2	1	1	Solidago	9.6	1.5	active brood nest	11	0	NA		2
2017	2017-07-18	A-77-1	1	1	Solidago	22.5	6.6	Full_brood_nest	NA	NA	NA	guarded	4		2_ichneumonid
2013	2013-08-02	1085-6	0	0	Echinops	10.3	0.6	Full_brood_nest	NA	NA	pupa	plugged	2		gasteruption	0.9
2014	2014-07-29	2388-1	1	0	Solidago	13.1	2.4	Full_brood_nest	NA	NA	NA	guarded	6		gasteruption
2013	2013-07-17	1170-1	1	1	Solidago	18.4	15.6	active brood nest	NA	NA	NA			discarding
2013	2013-06-29	1176-2	1	1	Artemisia	14.4	11.3	active brood nest	4	0	NA
2013	2013-06-29	1176-3	1	1	Solidago	14.4	8.4	active brood nest	5	0	larva
2013	2013-06-29	1176-5	1	1	Solidago	15.5		Newly_excavated_nest	NA	NA	NA
2013	2013-06-29	1178-1	1	1	Solidago	9.7	7.4	active brood nest	4	0	larva
2013	2013-06-29	1178-3	0	1	Solidago	0.7	0	active brood nest	1	0	egg
2013	2013-06-29	1178-5	0	1	Solidago	1.2		Newly_excavated_nest	NA	NA	NA
2013	2013-08-11	1183-2	0	0	Solidago	11.7	8.8	Mature_brood_nest	NA	NA	adult
2013	2013-08-11	1183-5	0	0	Solidago	14.1	3.7	other_nest	NA	NA	NA				not_determied
2013	2013-08-11	1183-6	0	0	Solidago	16.6	4.3	other_nest	NA	NA	NA				not_determied
2014	2014-07-29	2459-2	0	0	Solidago	11.6	2	Full_brood_nest	NA	NA	NA	plugged	0		gasteruption	0.8
2013	2013-08-02	1185-4	1	0	Solidago	10.3	3	Full-mature_brood_nest	NA	NA	adult
2013	2013-07-25	1188-1	1	1	Solidago	15.1	4.4	active brood nest	15	0	larva
2015	2015-07-20	3176-2	1	0	Solidago	8.8	1.6	Full_brood_nest	NA	NA	NA	guarded	1		gasteruption
2015	2015-07-22	3359-4	0	0	Solidago	12.5	3.1	Full_brood_nest	NA	NA	NA	orphaned	0		gasteruption
2013	2013-07-25	1189-4	1	1	Solidago	13.7	1.2	active brood nest	15	0	larva		14
2013	2013-07-17	1191-2	0	1	Solidago	13.4	5.7	Discarded_new_founding_nest	NA	NA	NA
2013	2013-07-17	1191-3	1	1	Solidago	13.4	5.2	active brood nest	2	3	egg
2013	2013-07-08	1193-4	1	1	Solidago	11.1	4.8	active brood nest	8	0	larva
2013	2013-07-08	1195-3	1	1	Helianthus_tuberosus	21.2	17.4	active brood nest	5	0	larva
2013	2013-06-29	1196-1	1	1	Solidago	7.7	6.9	active brood nest	2	0	NA
2013	2013-06-29	1196-3	1	1	Solidago	11.6		Newly_excavated_nest	NA	NA	NA
2013	2013-06-29	1197-3	1	1	Solidago	11.7	8.8	active brood nest	4	1	egg
2013	2013-06-29	1197-6	1	1	Solidago	11.5	7.3	active brood nest	3	2	NA
2013	2013-06-29	1198-1	1	1	Solidago	16.8	13.2	active brood nest	5	0	larva
2013	2013-06-29	1198-2	1	1	Solidago	7.5	6.8	active brood nest	2	0	NA
2013	2013-06-20	1199-4	1	1	Solidago	13.1		Newly_excavated_nest	NA	NA	NA
2013	2013-06-20	1200-1	1	2	Solidago	17.1	11	active brood nest	2	1	egg
2013	2013-08-02	1206-7	1	1	Solidago	13.5	7.5	active brood nest	8	0	NA
2013	2013-07-25	1208-5	0	0	Echinops	0.9		other_nest	NA	NA	NA
2013	2013-07-17	1210-3	0	1	Solidago	4.1		Newly_excavated_nest	NA	NA	NA
2013	2013-07-17	1211-1	1	1	Artemisia	20.2	9.4	active brood nest	10	2	larva
2013	2013-06-29	1218-3	1	1	Solidago	10.2	7	active brood nest	3	1	NA
2013	2013-08-11	1222-2	0	0	Solidago	16	3	Full-mature_brood_nest	NA	NA	pupa
2015	2015-07-22	3480-1	1	0	Solidago	15.5	4	Full_brood_nest	NA	NA	NA	guarded	6		gasteruption	0.4
2015	2015-07-03	3689-1	0	0	Solidago	12.5	1	Full_brood_nest	NA	NA	NA	plugged	3		gasteruption	1.2
2013	2013-08-02	1225-1	1	1	Solidago	13.4	1.6	active brood nest	14	1	larva		13
2017	2017-07-05	4745-1	1	1	Solidago	17.3	12.3	Full_brood_nest	NA	NA	NA	guarded	3		gasteruption
2013	2013-07-17	1230-1	1	1	Solidago	15.3	2.2	active brood nest	8	0	pupa		5
2013	2013-07-17	1230-3	1	1	Solidago	13.2	7.9	Discarded_new_founding_nest	NA	NA	NA
2013	2013-07-17	1232-5	1	1	Helianthus_tuberosus	6.8		Newly_excavated_nest	NA	NA	NA
2018	2018-07-16	5341-A	0	0	Bambus	4.3	0.9	Full_brood_nest	NA	NA	NA	plugged	0		gasteruption
2013	2013-07-08	1234-2	1	1	Helianthus_tuberosus	14.3	5.2	active brood nest	10	1	NA
2013	2013-06-29	1236-3	0	1	Solidago	2.7		Newly_excavated_nest	NA	NA	NA
2013	2013-06-29	1238-1	0	1	Helianthus_tuberosus	3.3		Newly_excavated_nest	NA	NA	NA
2013	2013-06-29	1238-3	0	1	Helianthus_tuberosus	3.4		Newly_excavated_nest	NA	NA	NA
2013	2013-06-20	1240-3	1	1	Solidago	24.9	23.4	active brood nest	2	0	egg
2013	2013-08-11	1241-3	0	0	Solidago	14.1	5.7	Full-mature_brood_nest	NA	NA	NA
2017	2017-07-16	5454-1	1	0	Solidago	17.4	1.9	Full_brood_nest	NA	NA	pupa	guarded	6		gasteruption
2013	2013-08-11	1242-3	1	1	Solidago	14	7.3	Full-mature_brood_nest	NA	NA	adult
2013	2013-08-11	1242-5	1	1	Solidago	14.7	3.2	Full-mature_brood_nest	NA	NA	NA				not_determied
2013	2013-07-08	1245-1	0	1	Solidago	12.3	10.8	active brood nest	2	0	egg
2017	2017-07-16	5463-1	0	0	Solidago	10	1.3	Full_brood_nest	NA	NA	NA	plugged	4		gasteruption	1
2013	2013-07-25	1248-2	1	1	Helianthus_tuberosus	16	7.7	active brood nest	5	3	NA
2013	2013-07-17	1250-2	1	1	Helianthus_tuberosus	15.1	6.7	active brood nest	13	0	NA
2013	2013-07-17	1251-2	0	1	Helianthus_tuberosus	2.4		Newly_excavated_nest	NA	NA	NA
2013	2013-06-29	1256-6	1	1	Helianthus_tuberosus	12.6		active brood nest	1	0	NA
2013	2013-08-11	1261-3	0	1	Solidago	12.4		other_nest	NA	NA	NA
2013	2013-08-02	1264-2	0	1	Solidago	5.8	4	Full-mature_brood_nest	NA	NA	pupa
2013	2013-07-25	1267-4	1	1	Helianthus_tuberosus	14.1	1.3	active brood nest	19	0	adult		18
2017	2017-07-16	5814-1	0	0	Solidago	12.3	1	Full_brood_nest	NA	NA	NA	plugged	0		gasteruption	1.6
2013	2013-07-25	1268-2	1	1	Solidago	14.5	6.2	active brood nest	7	2	larva
2017	2017-07-16	5825-1	1	0	Solidago	12	1.5	Full_brood_nest	12	NA	NA	guarded	7		gasteruption
2013	2013-07-17	1271-1	1	1	Solidago	18.8	10.8	active brood nest	12	0	pupa
2013	2013-07-17	1271-2	1	1	Solidago	11.2	3.4	active brood nest	6	3	larva
2018	2018-07-03	6072-1	1	1	Solidago	13.3	2	Full_brood_nest	NA	NA	NA	guarded	0		gasteruption	0.7
2013	2013-07-17	1271-3	1	1	Solidago	14.9	8.3	active brood nest	9	0	larva
2013	2013-07-08	1275-1	1	1	Solidago	23.7		other_nest	NA	NA	NA
2013	2013-06-20	1279-1	1	0	Solidago	11		Newly_excavated_nest	NA	NA	NA
2013	2013-06-20	1279-3	1	1	Solidago	3.4		Newly_excavated_nest	NA	NA	NA
2018	2018-07-13	6137-2	0	0	Solidago	21.2	1.3	Full_brood_nest	NA	NA	NA	plugged	1		gasteruption	1.5
2018	2018-07-03	6138-1	0	0	Solidago	12.3	2.3	Full_brood_nest	NA	NA	NA	plugged	0		gasteruption
2018	2018-08-09	6515-2	1	0	Solidago	17.6	8.5	Full_brood_nest	NA	NA	NA	guarded	6		gasteruption
2013	2013-07-25	1287-3	1	1	Solidago	20.6	11.8	active brood nest	1	1	egg			discarding
2013	2013-07-25	1287-4	1	1	Solidago	8	7.2	active brood nest	1	0	egg
2013	2013-07-25	1288-2	1	1	Solidago	10	4.4	active brood nest	8	0	pupa
2013	2013-07-17	1290-1	0	1	Helianthus_tuberosus	2.8		Newly_excavated_nest	NA	NA	NA
2018	2018-08-01	6540-2	0	0	Rhus	17.2	11.3	Full_brood_nest	NA	NA	NA	orphaned	3		gasteruption
2013	2013-07-17	1292-5	1	1	Solidago	13.3	11	active brood nest	3	0	egg
2013	2013-06-29	1297-2	1	1	Helianthus_tuberosus	6.9	6	other_nest	NA	NA	NA
2013	2013-06-20	1300-1	1	1	Solidago	16.8		Newly_excavated_nest	NA	NA	NA
2013	2013-06-20	1300-2	1	1	Solidago	20.2	14.9	active brood nest	4	0	larva
2013	2013-06-20	1300-3	1	1	Solidago	16	12.5	active brood nest	2	0	egg
2013	2013-08-02	1326-3	1	0	Solidago	18.8	1.5	Full-mature_brood_nest	NA	NA	adult
2013	2013-08-02	1326-5	0	1	Solidago	2.6		Newly_excavated_nest	NA	NA	NA
2013	2013-07-17	1331-1	1	1	Solidago	15.4	11.9	active brood nest	4	0	egg
2013	2013-07-17	1331-3	1	1	Solidago	11.5	2.7	active brood nest	11	1	pupa		10
2013	2013-07-17	1331-4	1	1	Solidago	8.5	2.4	active brood nest	4	2	larva		4
2013	2013-06-20	1339-5	1	1	Solidago	12.5	8.7	active brood nest	1	2	egg
2013	2013-06-20	1339-6	0	1	Solidago	2.5		Newly_excavated_nest	NA	NA	NA
2013	2013-07-16	1362-2	0	1	Solidago	3.6		Newly_excavated_nest	NA	NA	NA
2013	2013-06-27	1364-4	1	1	Solidago	14.9	13.2	active brood nest	1	1	egg
2018	2018-08-04	6683-1	0	0	Solidago	16.3	0.7	Full_brood_nest	NA	NA	NA	orphaned	0		gasteruption
2018	2018-07-12	6928-4	0	1	Rhus	10.1	1.7	Full_brood_nest	NA	NA	NA	plugged	4		gasteruption
2013	2013-07-16	1372-4	1	1	Solidago	10.2	4.5	active brood nest	8	0	larva
2013	2013-07-30	1372-6	1	1	Solidago	14.6	2.3	active brood nest	18	0	pupa		17
2013	2013-07-16	1375-1	1	1	Solidago	11.2	9.6	active brood nest	1	1	egg
2013	2013-06-27	1377-2	1	1	Solidago	16.1	4.6	active brood nest	6	0	larva
2013	2013-08-26	694-1	0	0	Solidago	19	3.6	Full_brood_nest	NA	NA	NA	orphaned	3		gasteruption
2013	2013-06-27	1381-1	1	1	Solidago	17.5	4	active brood nest	5	2	NA
2013	2013-07-30	1381-2	1	1	Solidago	15	5	Full-mature_brood_nest	NA	NA	NA
2013	2013-06-27	1388-1	1	1	Helianthus_tuberosus	17	15.2	active brood nest	4	0	egg
2018	2018-07-12	6947-1	1	1	Solidago	14.7	1.3	Full_brood_nest	14	1	NA	guarded	9		gasteruption	0.9
2013	2013-06-27	1393-1	1	1	Solidago	13.7	6.7	active brood nest	1	2	egg
2013	2013-07-16	1395-4	1	1	Solidago	16.5	11.3	Discarded_new_founding_nest	NA	NA	NA
2018	2018-07-22	7159-1	0	0	Solidago	6.2	1.2	Full_brood_nest	NA	NA	NA	plugged	0		gasteruption
2013	2013-07-30	1400-7	0	1	Bambus	9.3	4.5	other_nest	NA	NA	NA				not_determied
2013	2013-06-27	1401-5	1	1	Solidago	10.7	7.7	active brood nest	3	1	egg
2013	2013-07-16	1404-3	1	1	Solidago	14	7.3	active brood nest	5	1	larva
2015	2015-07-10	O3702-1	1	1	Solidago	13.3	1.5	Full_brood_nest	NA	NA	NA	guarded	7		gasteruption	0.8
2013	2013-07-30	1409-3	1	1	Solidago	16.7	2.7	active brood nest	19	0	pupa		19
2013	2013-07-16	1411-2	1	1	Solidago	14	4.9	active brood nest	14	0	pupa
2013	2013-07-16	1416-1	1	2	Solidago	16.4	4.3	active brood nest	9	1	larva
2013	2013-07-30	1416-2	1	1	Solidago	15.3	6.1	active brood nest	6	1	adult
2013	2013-06-27	1416-6	1	1	Solidago	15.6		Newly_excavated_nest	NA	NA	NA
2013	2013-06-27	1416-9	1	1	Solidago	13.6		Newly_excavated_nest	NA	NA	NA
2014	2014-07-24	2571-1	0	0	Solidago	14.2	10.1	Full_brood_nest	7	0	larva	orphaned	2		chalcidoid
2013	2013-06-27	1420-2	1	1	Solidago	9.5		Newly_excavated_nest	NA	NA	NA
2013	2013-07-30	1424-6	1	0	Helianthus_tuberosus	15.5	1.7	active brood nest	12	1	NA		9	discarding
2015	2015-07-03	3492-1	0	0	Solidago	9.9	0.9	Full_brood_nest	4	1	NA	plugged	2		chalcidoid	3.3
2013	2013-07-16	1428-1	0	1	Solidago	6.3		Newly_excavated_nest	NA	NA	NA
2013	2013-07-16	1428-3	0	1	Solidago	22.7	18.5	active brood nest	7	0	larva
2013	2013-07-16	1429-5	1	1	Solidago	19	23.1	active brood nest	5	0	larva
2018	2018-07-21	6518-2	0	0	Helianthus_tuberosus	22	1.6	Full_brood_nest	5	6	pupa	plugged	4		chalcidoid	2
2013	2013-07-30	1433-2	1	0	Solidago	15.7	1.6	active brood nest	13	1	NA		9
2013	2013-06-27	1433-3	1	1	Solidago	12.3	9.3	active brood nest	4	0	larva
2018	2018-07-22	6909-2	0	0	Solidago	12.7	1.5	Full_brood_nest	9	1	pupa	plugged	8		chalcidoid	1.3
2013	2013-07-16	1433-7	1	1	Solidago	12.1	5.8	active brood nest	4	1	larva
2013	2013-06-27	1436-2	1	1	Solidago	13.6		Newly_excavated_nest	NA	NA	NA
2013	2013-07-17	1292-3	0	0	Solidago	14.2	1.4	Full_brood_nest	NA	NA	NA	plugged	5		ichneumonid
2013	2013-07-30	1449-2	0	0	Echinops	14	1.1	Full_brood_nest	NA	NA	NA	plugged	0		ichneumonid	1.2
2013	2013-06-27	1438-2	1	1	Solidago	26.2	16.6	active brood nest	3	0	egg
2013	2013-06-27	1439-1	1	1	Solidago	23.5	13	active brood nest	3	5	egg
2014	2014-07-19	2006-1	0	0	Solidago	17.8	1.8	Full_brood_nest	NA	NA	NA	plugged	2		ichneumonid	1.2
2013	2013-07-30	1442-3	1	1	Solidago	19.6	8.2	active brood nest	18	0	pupa
2013	2013-06-27	1444-1	1	1	Solidago	16.8	14.8	active brood nest	3	0	larva
2013	2013-07-16	1444-2	1	1	Solidago	12	7.8	active brood nest	6	0	larva
2013	2013-07-30	1444-3	1	0	Solidago	17.3	2.4	active brood nest	19	NA	NA		17
2013	2013-07-30	1444-4	1	1	Solidago	13.9	6.1	active brood nest	6	3	egg			discarding
2013	2013-07-30	1444-5	1	1	Solidago	10.4	1.5	active brood nest	13	0	larva
2013	2013-07-30	1444-6	1	1	Solidago	8.5	6.1	active brood nest	4	0	larva
2013	2013-06-27	1447-1	0	1	Solidago	20	17.9	active brood nest	3	0	egg
2013	2013-07-16	1447-2	1	1	Solidago	9.1	8.2	active brood nest	1	0	egg			discarding
2013	2013-07-16	1447-3	1	1	Solidago	15.2	10.7	active brood nest	6	0	larva
2014	2014-07-24	2110-1	0	0	Solidago	18.7	1.6	Full_brood_nest	NA	NA	NA	plugged	0		ichneumonid
2013	2013-07-16	1447-5	0	1	Solidago	5.1		Newly_excavated_nest	NA	NA	NA
2014	2014-07-19	2116-2	0	0	Solidago	14	1.5	Full_brood_nest	NA	NA	NA	plugged	5		ichneumonid	0.9
2013	2013-07-30	1450-3	0	1	Helianthus_tuberosus	1.7	4.3	Full-mature_brood_nest	NA	NA	NA				not_determied
2013	2013-06-27	1451-1	1	1	Solidago	10		Newly_excavated_nest	NA	NA	NA
2014	2014-07-24	2478-1	1	0	Solidago	9	3.3	Full_brood_nest	NA	NA	NA	guarded	4		ichneumonid
2013	2013-07-30	1453-3	1	1	Solidago	13.6	2.4	active brood nest	17	0	pupa		15
2013	2013-07-16	1455-2	1	1	Solidago	15	4	active brood nest	12	2	pupa
2013	2013-06-27	1455-3	1	1	Solidago	17.7	17.4	active brood nest	2	0	egg
2013	2013-07-30	1460-1	1	1	Helianthus_tuberosus	14.2	5.3	active brood nest	12	0	larva
2014	2014-07-29	2589-2	0	0	Solidago	14.8	1.4	Full_brood_nest	NA	NA	NA	plugged	4		ichneumonid
2013	2013-07-16	1462-3	1	1	Solidago	15	6.5	active brood nest	3	2	larva
2013	2013-07-30	1463-2	1	1	Solidago	15.3	7.7	active brood nest	10	0	pupa
2013	2013-06-27	1465-2	1	1	Solidago	14.5	11.2	active brood nest	2	1	egg
2013	2013-07-30	1465-3	1	1	Solidago	10.6	7	active brood nest	5	1	NA
2014	2014-07-19	2597-1	0	0	Solidago	13.9	3	Full_brood_nest	NA	NA	NA	plugged	3		ichneumonid	1.6
2013	2013-06-27	1467-2	1	1	Solidago	8.9	1.4	active brood nest	3	1	egg		3
2013	2013-07-16	1469-4	1	1	Verbascum	13.2	3.8	active brood nest	12	0	pupa
2013	2013-07-16	1469-5	1	1	Solidago	13.3	11	active brood nest	3	0	larva
2013	2013-07-16	1483-2	1	1	Solidago	15.7	4	active brood nest	NA	NA	NA				ichneumonid
2014	2014-07-24	2598-2	0	0	Solidago	12.5	1.6	Full_brood_nest	NA	NA	NA	plugged	3		ichneumonid	1
2015	2015-07-20	3165-1	0	1	Solidago	13.7	5.1	Full_brood_nest	NA	NA	NA	orphaned	8		ichneumonid
2013	2013-07-16	1487-1	1	1	Helianthus_tuberosus	10.1	15.5	active brood nest	8	0	larva
2013	2013-07-30	1487-3	0	1	Helianthus_tuberosus	2.9		Newly_excavated_nest	NA	NA	NA
2013	2013-07-30	1489-2	1	1	Solidago	17	6.5	active brood nest	10	0	pupa
2013	2013-07-16	1494-1	0	0	Helianthus_tuberosus	1.4		other_nest	NA	NA	NA
2013	2013-07-30	1495-4	1	1	Solidago	14.1	3.6	active brood nest	7	2	larva
2013	2013-07-30	1496-2	1	0	Solidago	14.9	3	Full-mature_brood_nest	NA	NA	adult
2015	2015-07-13	3167-2	0	0	Solidago	12.2	0.7	Full_brood_nest	NA	NA	NA	plugged	7		ichneumonid
2013	2013-07-30	1507-7	1	0	Solidago	15	2	active brood nest	17	NA	adult		16
2013	2013-07-30	1509-6	0	0	Helianthus_tuberosus	12.7	4	Full-mature_brood_nest	NA	NA	NA
2015	2015-07-22	3467-1	1	0	Solidago	12.3	5.6	Full_brood_nest	NA	NA	NA	guarded	1		ichneumonid
2013	2013-07-30	1513-2	1	0	Solidago	20.2	1.5	active brood nest	23	NA	NA		19
2013	2013-07-30	1514-4	1	1	Bambus	6.7	1.9	Discarded_new_founding_nest	7	0	NA		5
2013	2013-07-16	1518-2	1	1	Solidago	6.5	3	active brood nest	5	0	egg		5
2015	2015-07-13	3573-1	0	0	Solidago	14.2	1.2	Full_brood_nest	13	1	NA	plugged	10		ichneumonid	1.1
2015	2015-07-03	3604-1	0	0	Solidago	11.8	0.9	Full_brood_nest	NA	NA	NA	plugged	7		ichneumonid	1.8
2013	2013-07-16	1519-6	1	1	Solidago	9.5	3.9	active brood nest	6	1	larva
2015	2015-07-13	3699-1	0	0	Solidago	18.2	2.2	Full_brood_nest	NA	NA	NA	plugged	2		ichneumonid	0.5
2015	2015-07-13	3704-1	0	0	Solidago	16.2	0.9	Full_brood_nest	NA	NA	NA	plugged	9		ichneumonid	1.5
2015	2015-07-19	3828-1	1	0	Solidago	10.9	2.2	Full_brood_nest	NA	NA	NA	guarded	5		ichneumonid
2015	2015-07-22	3829-1	1	0	Solidago	19.2	4.5	Full_brood_nest	NA	NA	NA	guarded	6		ichneumonid
2015	2015-07-30	3883-2	0	1	Solidago	15.6	6.9	Full_brood_nest	NA	NA	adult	orphaned	7		ichneumonid
2013	2013-07-26	1588-8	0	1	Helianthus_tuberosus	2.2		Newly_excavated_nest	NA	NA	NA
2017	2017-07-15	5768-1	0	0	Solidago	10.5	1.5	Full_brood_nest	NA	NA	NA	plugged	4		ichneumonid	1.5
2013	2013-07-26	1589-4	1	1	Solidago	18.9	8.5	active brood nest	7	3	pupa			discarding
2018	2018-07-13	6016-3	1	1	Solidago	15.5	5	Full_brood_nest	NA	NA	NA	guarded	2		ichneumonid
2013	2013-07-26	1599-2	1	1	Helianthus_tuberosus	11.6		active brood nest	1	0	NA
2013	2013-07-26	1601-2	0	1	Solidago	5.9	0.37	other_nest	NA	NA	NA
2013	2013-07-26	1602-1	1	1	Helianthus_tuberosus	8	2	active brood nest	7	0	larva		7
2018	2018-07-16	6111-1	0	0	Solidago	10.2	1.6	Full_brood_nest	NA	NA	NA	plugged	0		ichneumonid	1.8
2018	2018-07-03	6142-1	0	0	Solidago	13.7	1	Full_brood_nest	5	3	pupa	plugged	5		ichneumonid	0.6
2013	2013-07-26	1617-2	0	1	Echinops	18.6	4.8	active brood nest	16	1	pupa
2018	2018-07-03	6201-1	0	0	Solidago	16.5		Full_brood_nest	NA	NA	NA	plugged	1		ichneumonid
2013	2013-07-26	1621-4	1	1	Solidago	11.8	9.7	active brood nest	2	0	egg
2013	2013-07-26	1624-2	1	1	Solidago	10	1.5	active brood nest	13	1	pupa		13
2013	2013-07-26	1624-4	1	1	Solidago	14.8	1.3	active brood nest	17	0	pupa		17
2013	2013-07-26	1629-1	1	0	Helianthus_tuberosus	15.9	2.4	active brood nest	18	1	pupa		18
2013	2013-07-26	1629-2	1	1	Echinops	9.9	4.3	active brood nest	8	0	larva
2013	2013-07-11	1632-1	1	1	Solidago	17.2	3.9	active brood nest	12	1	NA
2013	2013-07-11	1632-2	1	1	Solidago	17.6	7.1	active brood nest	NA	NA	NA				gasteruption
2013	2013-07-11	1632-4	1	0	Solidago	14.3	8.4	active brood nest	6	1	NA
2013	2013-07-11	1638-1	1	1	Solidago	15.1	13	active brood nest	3	0	egg
2013	2013-07-11	1638-2	1	1	Solidago	11.5	3.3	active brood nest	6	1	NA
2013	2013-07-16	1665-2	1	1	Solidago	9	4.6	active brood nest	6	1	NA
2018	2018-07-15	6234-1	0	0	Tanacetum_vulgare	17.9	0.75	Full_brood_nest	NA	NA	NA	plugged	0		ichneumonid	0.6
2018	2018-07-13	6251-1	0	0	Solidago	17.3	0.7	Full_brood_nest	NA	NA	NA	plugged	0		ichneumonid	0.8
2013	2013-07-30	1668-2	0	1	Solidago	9.5	6.5	active brood nest	4	1	larva
2018	2018-07-18	6265-1	0	0	Solidago	20.1	0.7	Full_brood_nest	NA	NA	NA	plugged	4		ichneumonid	0.7
2018	2018-07-18	6327-2	0	0	Solidago	16.5	0.7	Full_brood_nest	NA	NA	NA	plugged	4		ichneumonid	1.5
2018	2018-07-18	6330-1	1	0	Solidago	10.7	1.7	Full_brood_nest	NA	NA	NA	guarded	1		ichneumonid
2013	2013-07-30	1675-2	1	0	Solidago	14.3	2	active brood nest	15	2	NA		13
2013	2013-07-16	1679-1	1	1	Artemisia	12.3	5.6	active brood nest	7	1	larva
2013	2013-07-16	1679-3	1	1	Solidago	10.6	4.5	active brood nest	NA	NA	pupa			discarding
2013	2013-07-16	1680-4	1	1	Solidago	15.3	9.9	active brood nest	7	1	larva
2018	2018-07-21	6367-1	0	0	Solidago	22.8	1.2	Full_brood_nest	NA	NA	NA	plugged	2		ichneumonid	1.2
2018	2018-07-20	6373-1	0	0	Solidago	13.2	5.4	Full_brood_nest	NA	NA	NA	orphaned	2		ichneumonid
2014	2014-07-24	1964-4	1	1	Solidago	9.5		active brood nest	1	0	NA
2014	2014-07-24	1965-1	0	0	Solidago	13.5	7.1	Full-mature_brood_nest	NA	NA	adult
2018	2018-07-21	6405-1	0	0	Solidago	18.2	8.2	Full_brood_nest	NA	NA	NA	orphaned	6		ichneumonid
2018	2018-07-27	6417-1	0	0	Helianthus_tuberosus	19.9	1.5	Full_brood_nest	NA	NA	NA	plugged	3		ichneumonid	1.1
2014	2014-07-24	1966-2	0	1	Solidago	16.4	3.8	active brood nest	14	1	pupa
2018	2018-08-06	6478-1	1	0	Solidago	16.7	10.1	Full_brood_nest	NA	NA	NA	guarded	2		ichneumonid
2018	2018-07-21	6493-1	0	1	Tanacetum_vulgare	15.1	1.3	Full_brood_nest	NA	NA	NA	plugged	0		ichneumonid	1.6
2018	2018-07-21	6512-1	0	0	Solidago	13.5	1.5	Full_brood_nest	NA	NA	NA	plugged	0		ichneumonid	2.1
2018	2018-07-20	6554-3	0	0	Solidago	24.5	0.9	Full_brood_nest	NA	NA	NA	plugged	0		ichneumonid	1.4
2014	2014-07-04	1974-1	1	1	Solidago	15.8	4.5	active brood nest	7	1	larva
2014	2014-07-24	1978-1	1	1	Solidago	10.3	3.5	active brood nest	9	0	pupa
2018	2018-07-30	6572-2	0	0	Rhus	10.8	5.9	Full_brood_nest	NA	NA	NA	orphaned	0		ichneumonid
2018	2018-08-02	6628-5	0	0	Solidago	16.5	2.3	Full_brood_nest	NA	NA	NA	plugged	0		ichneumonid
2014	2014-07-24	2005-2	1	1	Solidago	18.2	15.1	active brood nest	4	0	larva			discarding
2018	2018-07-16	6643-1	0	0	Solidago	17.9	1.2	Full_brood_nest	NA	NA	NA	plugged	0		ichneumonid	2.4
2014	2014-07-19	2006-2	1	1	Solidago	20	19.4	active brood nest	1	0	egg			discarding
2014	2014-07-24	2010-2	0	1	Solidago	19.5	14.6	active brood nest	8	0	larva
2014	2014-07-24	2011-1	1	1	Solidago	17.3	6.7	active brood nest	10	NA	NA				gasteruption
2014	2014-07-04	2012-1	0	1	Solidago	19.7	16.6	active brood nest	4	0	larva
2014	2014-07-04	2014-1	1	1	Solidago	21.9	13.1	active brood nest	4	1	larva			discarding
2014	2014-07-04	2014-2	0	1	Solidago	26.4	7.9	active brood nest	9	1	larva
2018	2018-07-23	6687-1	0	0	Solidago	18.8	1.1	Full_brood_nest	NA	NA	NA	plugged	3		ichneumonid	1.5
2014	2014-06-29	2021-1	1	1	Solidago	14.4	12.8	active brood nest	2	0	egg			discarding
2014	2014-07-04	2023-1	1	1	Solidago	14	10.4	active brood nest	5	0	larva
2014	2014-07-04	2024-1	1	1	Solidago	11.6	5.5	active brood nest	6	1	larva
2014	2014-07-09	2025-1	1	1	Solidago	17.5	10.7	active brood nest	8	1	pupa
2018	2018-07-27	6745-1	0	0	Solidago	18.5	8.8	Full_brood_nest	NA	NA	NA	orphaned	4		ichneumonid
2018	2018-07-27	6759-1	0	0	Solidago	17.4	1.4	Full_brood_nest	NA	NA	NA	plugged	0		ichneumonid	4
2018	2018-07-30	6771-1	1	0	Tanacetum_vulgare	16.7	11.5	Full_brood_nest	NA	NA	NA	guarded	1		ichneumonid
2014	2014-07-19	2036-1	1	1	Solidago	18.3	2.1	active brood nest	11	0	adult
2018	2018-07-26	6776-1	0	0	Tanacetum_vulgare	18.2	1	Full_brood_nest	NA	NA	NA	plugged	0		ichneumonid	0.8
2018	2018-07-24	6781-3	0	0	Tanacetum_vulgare	18.8	5.5	Full_brood_nest	NA	NA	NA	orphaned	8		ichneumonid
2014	2014-07-24	2064-1	0	0	Solidago	13.9	2.4	Full-mature_brood_nest	NA	NA	adult
2014	2014-07-29	2069-1	1	0	Solidago	8.7		Full-mature_brood_nest	NA	NA	adult
2014	2014-07-29	2079-2	1	1	Solidago	16.5	12.3	active brood nest	6	0	larva
2014	2014-06-29	2081-1	1	1	Solidago	15.8	13.1	active brood nest	3	0	larva
2014	2014-06-29	2081-2	1	1	Solidago	14.7	11.8	active brood nest	4	0	larva
2014	2014-07-24	2084-1	1	1	Solidago	17.7	11.2	active brood nest	7	0	pupa
2014	2014-07-24	2085-2	1	1	Solidago	10.4	4	active brood nest	9	0	pupa
2018	2018-08-03	6788-3	0	0	Solidago	23.8	4.8	Full_brood_nest	NA	NA	NA	orphaned	5		ichneumonid
2014	2014-07-19	2086-2	1	1	Solidago	17.8	14.4	active brood nest	4	1	larva			discarding
2014	2014-07-19	2086-3	0	0	Solidago	14.4	1.9	Full-mature_brood_nest	NA	NA	adult				ichneumonid
2014	2014-07-24	2088-1	0	0	Solidago	22.5		Full-mature_brood_nest	NA	NA	adult
2018	2018-07-21	6798-2	1	0	Solidago	13.4	2.9	Full_brood_nest	NA	NA	NA	guarded	5		ichneumonid
2014	2014-07-19	2096-3	1	1	Solidago	12.8	7.3	active brood nest	8	0	pupa
2014	2014-07-19	2097-3	1	1	Solidago	21.2	10.4	active brood nest	11	1	pupa
2014	2014-07-24	2104-1	1	1	Solidago	17.8	13	active brood nest	3	0	larva			discarding
2018	2018-07-25	6799-3	1	0	Tanacetum_vulgare	14.3	2.1	Full_brood_nest	NA	NA	NA	guarded	12		ichneumonid
2014	2014-07-19	2106-2	1	1	Solidago	10.4	7.3	active brood nest	4	0	larva			discarding
2018	2018-07-21	6857-1	0	0	Helianthus_tuberosus	23.7	1.4	Full_brood_nest	NA	NA	NA	plugged	0		ichneumonid	1.5
2018	2018-07-16	6917-1	0	0	Solidago	16.2	1.2	Full_brood_nest	NA	NA	NA	plugged	0		ichneumonid	0.9
2018	2018-07-12	6935-1	0	0	Solidago	9.2	0.8	Full_brood_nest	NA	NA	NA	plugged	3		ichneumonid	0.8
2014	2014-07-19	2106-7	1	1	Solidago	19.3	13.2	active brood nest	8	0	larva
2018	2018-07-18	6993-1	0	0	Solidago	15.8	0.8	Full_brood_nest	NA	NA	NA	plugged	3		ichneumonid	0.8
2018	2018-07-18	6998-2	0	0	Solidago	14.5	1.2	Full_brood_nest	NA	NA	NA	plugged	0		ichneumonid	1.8
2014	2014-07-29	2110-3	1	2	Solidago	13		Discarded_new_founding_nest	NA	NA	NA
2014	2014-07-24	2111-2	0	0	Solidago	18.7	10.7	active brood nest	11	0	pupa
2014	2014-07-19	2112-1	1	1	Solidago	12.4	4.1	active brood nest	11	1	pupa
2018	2018-07-31	6999-8	0	0	Rhus	10.8	8	Full_brood_nest	NA	NA	NA	plugged	0		ichneumonid	3.6
2018	2018-07-04	7009-1	0	0	Solidago	20		Full_brood_nest	NA	NA	NA	plugged	2		ichneumonid
2014	2014-07-19	2117-2	1	1	Solidago	13	5.4	active brood nest	11	0	pupa
2014	2014-07-16	2118-1	1	1	Solidago	17	8.8	active brood nest	11	0	pupa
2014	2014-07-24	2119-1	0	0	Solidago	11.6		Full-mature_brood_nest	11	NA	adult
2014	2014-07-24	2119-2	1	1	Solidago	9.2	2.9	active brood nest	10	0	NA
2014	2014-07-24	2119-5	1	0	Solidago	9.1	2.4	Full-mature_brood_nest	NA	NA	pupa
2014	2014-07-24	2120-4	1	1	Solidago	12.25	4.5	active brood nest	NA	NA	NA				ichneumonid
2014	2014-07-09	2125-2	1	1	Solidago	10.9	5.7	active brood nest	8	0	larva
2014	2014-07-24	2125-4	0	0	Solidago	10.7	6.2	other_nest	NA	NA	pupa
2014	2014-07-24	2130-1	0	0	Solidago	15.2		Full-mature_brood_nest	NA	NA	pupa
2014	2014-06-29	2131-1	1	1	Solidago	22	15.1	active brood nest	5	2	larva
2014	2014-06-29	2131-2	1	1	Solidago	22.6	21.2	active brood nest	2	0	egg
2014	2014-07-24	2131-3	1	1	Solidago	12.7	10.3	active brood nest	10	0	larva
2014	2014-07-04	2132-1	0	1	Solidago	18.1	11.1	active brood nest	9	0	larva
2017	2017-07-18	A-76-2	1	0	Solidago	16.7	4.7	Full_brood_nest	7	NA	NA	guarded	2		ichneumonid
2015	2015-07-14	O3608-1	0	0	Solidago	12.8	1.2	Full_brood_nest	NA	NA	NA	plugged	5		ichneumonid	1.2
2016	2016-07-20	4218-1	1	0	Solidago	12.1	1.1	Full_brood_nest	11	0	pupa	guarded	10		malachidae	1.3
2014	2014-07-04	2144-1	1	1	Solidago	19.8	15.5	active brood nest	3	2	larva
2014	2014-07-24	2145-1	1	1	Solidago	16.5	4.7	active brood nest	5	2	larva
2014	2014-07-19	2146-1	1	1	Solidago	25.2	21.5	active brood nest	1	1	egg
2017	2017-07-16	5691-1	0	0	Solidago	11.5	1	Full_brood_nest	NA	NA	adult	plugged	5		malachidae	2.5
2014	2014-07-24	2146-7	1	1	Solidago	10.3	6.9	active brood nest	5	0	larva
2014	2014-07-29	2148-9	1	1	Solidago	16.6	7.6	active brood nest	13	0	pupa
2014	2014-07-14	2150-2	1	1	Solidago	22	13.5	active brood nest	9	1	pupa
2014	2014-06-29	2151-1	1	1	Solidago	8.7	6.6	active brood nest	3	0	larva
2014	2014-06-29	2152-1	1	1	Solidago	11.5	9.3	active brood nest	3	0	larva
2014	2014-06-29	2152-2	1	1	Solidago	9.8	7.8	active brood nest	3	0	larva
2013	2013-08-02	1084-5	1	0	Dipsacus	13.3	1.7	Full_brood_nest	14	NA	NA	guarded	10		not_determied
2014	2014-07-04	2153-1	1	1	Solidago	14.5	6.4	active brood nest	5	2	larva
2014	2014-07-09	2154-1	1	1	Solidago	19.8	12.9	active brood nest	6	1	larva
2014	2014-07-09	2154-2	1	1	Solidago	13.7	4.8	active brood nest	11	1	pupa
2014	2014-07-09	2154-3	1	0	Solidago	17.1	6.4	active brood nest	5	1	larva
2014	2014-07-09	2155-1	1	1	Solidago	10.7	9.5	active brood nest	9	0	larva
2013	2013-07-25	1169-1	0	0	Solidago	15.7	2.4	Full_brood_nest	NA	NA	NA	orphaned	2		not_determied
2013	2013-08-02	1185-2	0	0	Solidago	15.1	0.8	Full_brood_nest	13	1	NA	plugged	8		not_determied
2014	2014-07-19	2162-1	0	0	Solidago	15.2	2.7	other_nest	NA	NA	NA				gasteruption
2013	2013-08-11	1242-1	1	0	Solidago	12.6	1.3	Full_brood_nest	NA	NA	NA	guarded	7		not_determied
2014	2014-07-24	2164-3	1	0	Solidago	30	3.6	active brood nest	12	2	pupa
2014	2014-07-09	2165-1	1	1	Solidago	18.4	10.3	active brood nest	9	1	larva
2013	2013-07-26	1615-2	0	0	Helianthus_tuberosus	12.3	0.9	Full_brood_nest	NA	NA	NA	plugged	5		not_determied	1.1
2014	2014-06-29	2170-1	1	1	Solidago	10	3.4	active brood nest	9	0	larva
2014	2014-06-29	2170-2	1	1	Solidago	15.6	8.2	active brood nest	6	1	larva
2014	2014-06-29	2170-3	1	1	Solidago	4.2		Newly_excavated_nest	NA	NA	NA
2014	2014-06-29	2171-1	1	1	Solidago	15.1	11	active brood nest	4	1	egg
2014	2014-06-29	2171-2	1	1	Solidago	18.3	11.5	active brood nest	1	1	egg
2014	2014-06-29	2171-3	1	1	Solidago	18.7	12.1	active brood nest	4	0	larva
2014	2014-07-04	2172-1	1	1	Solidago	16.5	8	active brood nest	5	1	larva
2014	2014-07-19	2172-2	1	1	Solidago	15.9	6.1	active brood nest	14	0	pupa
2014	2014-07-04	2172-3	1	1	Solidago	15.9	7.6	active brood nest	9	2	pupa
2014	2014-07-19	2172-4	1	1	Solidago	13.7	10.1	active brood nest	4	1	larva
2014	2014-07-04	2172-5	1	1	Solidago	17.5	10.8	active brood nest	7	0	larva
2013	2013-07-30	1672-1	0	1	Solidago	13.3	6.3	Full_brood_nest	NA	NA	NA	orphaned	3		not_determied
2014	2014-07-24	2198-2	0	0	Helianthus_tuberosus	9	1.7	Full_brood_nest	NA	NA	NA	plugged	2		not_determied	1.1
2014	2014-07-19	2177-1	1	1	Solidago	14	3	active brood nest	11	1	pupa
2014	2014-07-24	2581-2	0	0	Solidago	14.6	2.2	Full_brood_nest	NA	NA	NA	plugged	1		not_determied	1.7
2014	2014-07-29	2179-2	1	1	Solidago	14	5.4	active brood nest	13	0	pupa
2014	2014-07-09	2184-4	1	1	Solidago	12.7	8.5	active brood nest	6	0	larva
2014	2014-07-04	2193-1	0	1	Solidago	14.1	11.1	active brood nest	5	0	larva
2014	2014-07-14	2196-2	1	1	Solidago	16.4	11.1	active brood nest	8	0	larva
2014	2014-07-24	2658-2	0	0	Solidago	14.4	2.3	Full_brood_nest	NA	NA	NA	plugged	3		not_determied	1.7
2014	2014-07-19	2196-3	1	1	Solidago	15.2	2.3	active brood nest	14	1	NA
2014	2014-07-14	2196-4	1	1	Solidago	11.5	9.5	active brood nest	3	0	larva
2014	2014-07-14	2196-6	1	1	Solidago	19	14.5	active brood nest	6	0	larva
2015	2015-07-13	3335-1	0	0	Solidago	14.2	0.9	Full_brood_nest	NA	NA	NA	plugged	3		not_determied	0.9
2014	2014-07-19	2222-2	1	1	Solidago	19.4	12	active brood nest	2	1	egg			discarding
2014	2014-07-24	2222-3	1	1	Solidago	12.4	7.2	active brood nest	8	0	larva
2014	2014-07-24	2223-2	1	1	Solidago	19.8	9.2	active brood nest	15	0	pupa
2014	2014-07-24	2225-3	1	1	Solidago	13.7	4.6	active brood nest	13	0	pupa
2014	2014-07-14	2226-1	1	1	Solidago	17.6	11.9	active brood nest	6	1	larva
2014	2014-07-19	2226-2	1	1	Solidago	17.6	8.9	active brood nest	12	0	pupa
2014	2014-07-14	2230-1	1	1	Solidago	13.3	8.7	active brood nest	6	1	larva
2014	2014-07-04	2232-1	1	1	Solidago	14.8	7.4	active brood nest	4	1	larva
2014	2014-07-04	2233-1	1	1	Solidago	16.8	5.7	active brood nest	6	3	larva
2014	2014-07-04	2233-2	1	1	Solidago	21.5	14	active brood nest	10	0	larva
2014	2014-07-09	2285-1	1	1	Solidago	11	2.2	active brood nest	9	1	larva
2015	2015-07-13	3355-1	0	0	Solidago	14.5	0.8	Full_brood_nest	9	3	pupa	plugged	8		not_determied	1
2015	2015-07-20	3395-4	0	0	Solidago	16.2	9.7	Full_brood_nest	6	1	adult	orphaned	5		not_determied
2014	2014-07-14	2286-1	1	1	Helianthus_tuberosus	14.8	8	active brood nest	6	0	larva
2014	2014-07-14	2296-1	1	1	Helianthus_tuberosus	8.3	4.7	active brood nest	5	0	larva
2014	2014-07-04	2302-1	1	1	Solidago	13.6	9.7	active brood nest	6	0	larva
2015	2015-07-22	3396-5	0	0	Solidago	15.8	7.6	Full_brood_nest	NA	NA	NA	orphaned	2		not_determied
2014	2014-07-04	2303-2	1	1	Solidago	13.5	12.2	active brood nest	2	0	egg
2014	2014-07-24	2304-1	1	1	Solidago	18.8	11.2	active brood nest	10	0	larva
2013	2013-08-11	23--1	0	1	Solidago	11.4	3.4	other_nest	NA	NA	NA
2014	2014-06-29	2311-1	1	1	Solidago	15	10.5	active brood nest	3	1	larva
2014	2014-07-04	2313-1	0	1	Solidago	12.8	8.5	active brood nest	6	0	NA
2014	2014-07-09	2315-2	1	1	Solidago	10.7	8.9	active brood nest	2	0	egg
2014	2014-07-09	2315-3	1	1	Solidago	16.1	11.9	active brood nest	6	0	larva
2014	2014-07-24	2315-4	1	1	Solidago	14.1	3.9	active brood nest	11	1	pupa
2014	2014-07-09	2319-1	1	0	Solidago	19.5	18.1	active brood nest	3	0	larva
2014	2014-07-29	2319-4	1	1	Solidago	19	18.2	Discarded_new_founding_nest	2	0	larva		1
2014	2014-06-29	2320-1	1	1	Solidago	19.2	16.8	active brood nest	3	0	larva
2014	2014-06-29	2320-2	1	1	Solidago	8.7	3.6	active brood nest	8	0	larva
2014	2014-07-14	2320-3	1	1	Solidago	13	7.5	active brood nest	8	0	pupa
2014	2014-06-29	2321-1	1	1	Solidago	14.1	10.8	active brood nest	5	0	larva
2014	2014-06-29	2321-2	1	1	Solidago	6.6	3.7	active brood nest	4	0	larva
2014	2014-07-04	2323-1	1	1	Solidago	14.5	8.9	active brood nest	9	0	pupa
2014	2014-07-09	2324-1	1	1	Solidago	15.7	6.7	active brood nest	6	1	larva
2014	2014-07-14	2326-?	1	1	Solidago	28.1	23.8	active brood nest	6	0	larva
2014	2014-06-29	2330-1	1	1	Solidago	15.6	11.6	active brood nest	1	1	egg
2014	2014-06-29	2330-2	1	1	Solidago	18.6	13.4	active brood nest	4	1	larva
2014	2014-07-14	2330-4	1	1	Solidago	14.3	10.3	active brood nest	6	0	larva
2014	2014-06-29	2331-1	1	1	Solidago	15.1	13	active brood nest	3	0	larva
2014	2014-07-09	2334-1	1	0	Solidago	13.8	8.1	active brood nest	3	1	larva
2015	2015-07-13	3429-1	0	0	Solidago	17.8	2.3	Full_brood_nest	NA	NA	NA	plugged	7		not_determied	0.5
2015	2015-07-13	3444-1	0	0	Solidago	20.5	0.8	Full_brood_nest	NA	NA	NA	plugged	6		not_determied	1.1
2014	2014-07-24	2334-4	1	1	Solidago	20	8.8	active brood nest	16	0	adult
2014	2014-07-14	2340-1	1	1	Solidago	10.5	7.8	active brood nest	3	1	larva
2014	2014-07-14	2340-2	1	1	Solidago	11.3	10.8	active brood nest	2	0	larva
2015	2015-07-03	3544-1	0	0	Solidago	12.2	0.7	Full_brood_nest	6	1	NA	plugged	3		not_determied
2014	2014-07-29	2343-1	0	0	Solidago	8.4	3.2	other_nest	NA	NA	NA				ichneumonid
2015	2015-07-13	3732-2	0	0	Solidago	7.9	0.7	Full_brood_nest	NA	NA	NA	plugged	2		not_determied	0.6
2013	2013-08-11	23--5	0	0	Solidago	4.4		other_nest	NA	NA	NA
2014	2014-07-29	2350-1	0	0	Solidago	8.8		other_nest	NA	NA	NA				gasteruption
2014	2014-07-09	2364-1	1	1	Solidago	22.3	17.7	active brood nest	7	0	larva
2017	2017-07-05	4707-2	0	1	Solidago	12	8.2	Full_brood_nest	5	0	larva	orphaned	4		not_determied
2014	2014-07-14	2366-3	1	1	Solidago	26.4	20.2	active brood nest	9	0	pupa
2018	2018-07-16	6721-1	0	0	Solidago	24.5	1.8	Full_brood_nest	NA	NA	NA	plugged	4		not_determied
2018	2018-07-18	6998-1	0	0	Solidago	23.1	1.1	Full_brood_nest	NA	NA	NA	plugged	4		not_determied	1.4
2014	2014-07-24	2371-5	0	0	Solidago	18.9	4.2	Full-mature_brood_nest	NA	NA	adult
2014	2014-07-24	2371-6	1	1	Solidago	24.5	21.8	active brood nest	3	0	larva
2014	2014-06-29	2381-1	1	1	Solidago	18.7	15.2	active brood nest	3	1	larva
2014	2014-07-14	2381-1	1	1	Solidago	14.3	11	active brood nest	4	0	larva
2014	2014-07-04	2383-2	1	0	Solidago	15.9	5.7	active brood nest	4	2	larva
2014	2014-07-09	2384-1	1	1	Solidago	14.9	12.2	active brood nest	4	0	larva
2014	2014-07-29	2384-14	1	1	Solidago	12.9	10.6	active brood nest	3	0	larva
2014	2014-07-09	2384-3	1	1	Solidago	14.6	11.2	active brood nest	5	0	larva
2014	2014-07-24	2384-4	1	1	Solidago	22.6	4.6	active brood nest	9	3	pupa
2014	2014-07-09	2385-1	1	1	Solidago	17	12.6	active brood nest	6	0	larva
2018	2018-08-28	7156-7	0	0	Solidago	18.4	13.2	Full_brood_nest	8	0	NA	orphaned	3		not_determied
2014	2014-07-29	2388-4	0	0	Solidago	10.8	7.3	other_nest	NA	NA	larva
2014	2014-07-04	2393-1	1	1	Solidago	14.3	9.5	active brood nest	4	0	larva
2014	2014-07-24	2393-2	1	1	Solidago	16.3	10.2	active brood nest	9	0	pupa
2014	2014-07-24	2393-3	1	1	Solidago	18.9	11.8	active brood nest	7	2	larva
2014	2014-07-19	2396-1	1	1	Solidago	16.5	5.4	active brood nest	13	1	adult
2014	2014-07-19	2396-2	1	1	Solidago	18.1	14.2	active brood nest	5	0	larva
2017	2017-07-18	A-77-3	1	1	Solidago	16.3	7.8	Full_brood_nest	7	0	NA	guarded	3		not_determied
2013	2013-07-27	1001-2	0	1	Helianthus_tuberosus	10.3	6.3	Full_brood_nest	4	0	larva	orphaned	3
2014	2014-07-19	2397-3	1	1	Solidago	11.8	5.9	active brood nest	9	0	pupa
2013	2013-08-11	1081-5	1	0	Solidago	13	1.6	Full_brood_nest	15	0	pupa	guarded	14
2013	2013-08-02	1084-4	0	0	Dipsacus	8		Full_brood_nest	7	1	pupa	plugged	7			0.9
2014	2014-07-29	2398-2	0	1	Solidago	10		other_nest	NA	NA	NA
2014	2014-07-14	2401-1	0	1	Solidago	12.9	9.5	active brood nest	2	1	egg
2014	2014-07-04	2402-1	1	1	Solidago	14.8	7.5	active brood nest	2	0	egg
2014	2014-07-19	2402-2	1	1	Solidago	10.4	7.1	active brood nest	5	0	larva
2014	2014-07-04	2403-2	1	1	Solidago	14.4	16.7	active brood nest	1	0	egg
2014	2014-07-19	2407-2	0	0	Solidago	19.7	17.5	active brood nest	3	0	egg
2013	2013-08-02	1105-3	0	0	Solidago	15.5	1.8	Full_brood_nest	NA	NA	NA	plugged	0			1.3
2013	2013-08-13	1127-1	1	0	Solidago	10.3	2.4	Full_brood_nest	15	NA	adult	guarded	15
2014	2014-07-24	2409-4	1	1	Solidago	10.5	6.9	active brood nest	5	0	larva
2013	2013-08-11	1161-4	0	0	Solidago	22.9	3.2	Full_brood_nest	4	3	NA	orphaned	3			0.5
2014	2014-07-14	2410-1	1	3	Solidago	12.1	6.4	active brood nest	8	0	pupa
2013	2013-08-02	1166-1	1	0	Solidago	17.5	2.3	Full_brood_nest	20	1	NA	guarded	16
2014	2014-07-24	2412-2	1	1	Solidago	16.9	11.8	active brood nest	8	0	larva
2014	2014-07-04	2413-1	1	1	Solidago	13.2	11.4	active brood nest	3	0	egg
2013	2013-07-25	1167-1	0	0	Echinops	7.2	1.4	Full_brood_nest	6	0	pupa	orphaned	0
2013	2013-07-25	1188-4	0	0	Solidago	9.2	1.6	Full_brood_nest	7	7	pupa	plugged	2			0.35
2014	2014-07-29	2416-2	1	1	Solidago	10.7	5.7	active brood nest	6	0	larva
2013	2013-07-25	1189-3	0	0	Solidago	12.5	0.9	Full_brood_nest	6	NA	NA	plugged	3
2014	2014-07-24	2418-4	1	0	Solidago	9.7	1.8	active brood nest	12	0	adult
2013	2013-08-11	1222-3	1	0	Solidago	14	3	Full_brood_nest	11	NA	NA	guarded	7
2014	2014-07-24	2428-1	0	0	Solidago	17.6		Full-mature_brood_nest	NA	NA	adult
2014	2014-06-29	2441-1	1	1	Solidago	11.6	6.7	active brood nest	6	0	larva
2014	2014-06-29	2441-2	1	1	Solidago	11.1	10.2	active brood nest	1	0	egg
2013	2013-08-02	1224-2	1	0	Solidago	15.4	1.3	Full_brood_nest	19	0	NA	guarded	18
2014	2014-07-04	2442-1	1	1	Solidago	21.9	18.9	active brood nest	4	0	larva
2014	2014-07-04	2443-1	1	1	Solidago	14.7	11.5	active brood nest	3	1	egg
2014	2014-07-04	2443-2	1	1	Solidago	6.1	2.8	active brood nest	5	0	larva
2014	2014-07-04	2443-3	1	1	Solidago	13.8	13	active brood nest	1	0	egg
2013	2013-07-25	1229-4	1	0	Solidago	18	1.7	Full_brood_nest	19	2	NA	guarded	17
2014	2014-06-29	2451-1	1	1	Solidago	14.5	6.5	active brood nest	5	2	larva
2013	2013-07-08	1233-3	0	0	Helianthus_tuberosus	17.6	16	Full_brood_nest	2	0	larva	orphaned	2
2013	2013-08-02	1246-6	1	1	Helianthus_tuberosus	21.2	15.2	Full_brood_nest	9	0	pupa	guarded	0
2014	2014-07-09	2454-1	1	1	Solidago	8.5	2.9	active brood nest	8	0	larva
2014	2014-07-09	2455-1	1	1	Solidago	12.2	9.7	active brood nest	4	0	larva
2014	2014-07-14	2456-1	0	1	Solidago	14.4	9.5	active brood nest	8	0	pupa
2013	2013-07-25	1268-1	1	0	Solidago	16.9	1.4	Full_brood_nest	10	1	larva	guarded	9
2014	2014-06-29	2461-1	1	1	Solidago	15.1	9.6	active brood nest	3	3	larva
2014	2014-07-19	2466-10	1	1	Solidago	15.7	13.5	active brood nest	5	0	larva
2014	2014-07-14	2466-4	1	0	Solidago	13.2	6.3	active brood nest	7	1	larva
2014	2014-07-14	2466-5	1	1	Solidago	12.9	9.3	active brood nest	4	0	larva
2014	2014-07-29	2473-1	1	1	Solidago	17.5	2.8	active brood nest	14	NA	adult
2014	2014-07-09	2475-1	0	0	Solidago	0.7	0.61	other_nest	1	0	egg
2014	2014-07-19	2476-2	1	1	Solidago	14.1	11.1	active brood nest	4	0	larva
2014	2014-07-14	2476-3	1	1	Solidago	17.3	12.7	active brood nest	4	1	larva
2014	2014-07-19	2476-4	1	1	Solidago	14.3	10.4	active brood nest	6	0	larva
2013	2013-07-25	1269-4	0	0	Solidago	11.7	1.3	Full_brood_nest	12	NA	NA	plugged	11			0.6
2014	2014-08-05	2480-2	0	1	Solidago	11.7		Full-mature_brood_nest	NA	NA	adult
2014	2014-07-09	2484-5	1	1	Solidago	15.4	8.3	active brood nest	10	0	pupa
2013	2013-07-17	1271-3	0	0	Echinops	14.5	0.9	Full_brood_nest	9	1	NA	orphaned	5			1.1
2013	2013-08-11	1282-3	1	0	Helianthus_tuberosus	6.6	1.3	Full_brood_nest	7	1	NA	guarded	6
2014	2014-07-29	2524-2	1	1	Solidago	16.6	11.4	active brood nest	6	0	larva
2013	2013-08-02	1284-3	0	0	Helianthus_tuberosus	14.6	0.8	Full_brood_nest	7	2	pupa	plugged	6			1.5
2013	2013-08-02	1285-2	0	1	Solidago	15.1	5.1	Full_brood_nest	13	0	pupa	orphaned	13
2014	2014-07-14	2526-1	0	1	Solidago	19.2	10.5	active brood nest	6	2	pupa			discarding
2013	2013-07-16	1368-2	1	1	Solidago	14.5	2	Full_brood_nest	4	5	larva	guarded	3
2013	2013-07-30	1368-3	0	0	Solidago	19.2	1.7	Full_brood_nest	18	NA	adult	plugged	17			0.4
2013	2013-08-02	25--3	0	0	Solidago	6.8		other_nest	NA	NA	NA
2013	2013-07-30	1377-3	1	0	Solidago	13.9	2.5	Full_brood_nest	15	0	NA	guarded	13			0.2
2013	2013-07-16	1392-5	0	0	Helianthus_tuberosus	14.5	1.5	Full_brood_nest	6	2	NA	plugged	5			1.2
2013	2013-07-30	1399-3	1	0	Solidago	15	2	Full_brood_nest	8	1	pupa	guarded	7
2013	2013-07-30	1409-1	0	0	Solidago	9	8.7	Full_brood_nest	1	0	larva	orphaned	1
2014	2014-07-24	2540-2	0	0	Solidago	13.5	12.8	other_nest	NA	NA	pupa
2014	2014-07-24	2557-2	1	1	Solidago	20.2	14.8	active brood nest	8	0	pupa
2014	2014-07-04	2562-1	1	1	Solidago	17	x 12,5	Discarded_new_founding_nest	NA	NA	NA
2014	2014-07-29	2563-2	1	1	Solidago	17.6	12.3	active brood nest	8	0	larva
2013	2013-07-30	1420-1	0	1	Solidago	12	1.7	Full_brood_nest	14	NA	adult	orphaned	12
2013	2013-07-30	1426-1	0	0	Helianthus_tuberosus	12.7	1.1	Full_brood_nest	9	2	larva	plugged	9			1
2014	2014-07-04	2571-2	0	1	Solidago	15.2	8.4	active brood nest	4	3	larva
2014	2014-07-19	2572-1	1	1	Solidago	16.3	14.9	active brood nest	2	0	egg
2014	2014-07-04	2573-1	1	1	Solidago	17.5	9	active brood nest	6	2	larva
2013	2013-07-30	1433-1	0	0	Solidago	13.7	0.9	Full_brood_nest	13	2	pupa	plugged	12			0.8
2014	2014-07-09	2574-2	1	1	Solidago	17.8	13.8	active brood nest	6	0	larva
2013	2013-07-30	1433-4	0	0	Solidago	19.3	2.5	Full_brood_nest	9	4	NA	orphaned	6
2014	2014-07-29	2580-1	1	1	Solidago	12.4	4.7	active brood nest	11	0	pupa
2013	2013-07-30	1437-3	0	0	Helianthus_tuberosus	10.8	1.1	Full_brood_nest	13	0	NA	plugged	10			0.9
2013	2013-07-30	1438-1	0	0	Solidago	14.6	1.3	Full_brood_nest	16	0	NA	plugged	13			0.3
2013	2013-07-30	1439-4	1	1	Solidago	20.1	3.4	Full_brood_nest	13	1	pupa	guarded	13			3.1
2014	2014-07-14	2581-2	1	1	Solidago	12.9	8.4	active brood nest	6	0	larva
2013	2013-07-30	1447-4	1	1	Solidago	17.9	1.7	Full_brood_nest	21	0	pupa	guarded	21			0.2
2013	2013-07-30	1451-3	0	1	Solidago	10.4	1.7	Full_brood_nest	6	2	pupa	plugged	5			0.9
2013	2013-07-30	1461-5	0	0	Helianthus_tuberosus	19.4	1.3	Full_brood_nest	13	1	pupa	plugged	10
2014	2014-07-24	2588-3	1	1	Solidago	16	6.95	active brood nest	NA	NA	NA				ichneumonid
2014	2014-07-29	2589-1	1	1	Solidago	28.3	25	active brood nest	4	0	larva
2013	2013-07-30	1466-3	0	1	Solidago	12.2	1.3	Full_brood_nest	14	0	NA	plugged	10			0.6
2013	2013-07-30	1483-3	0	0	Echinops	10.8	0.7	Full_brood_nest	10	1	NA	plugged	7			0.4
2013	2013-07-30	1485-3	0	0	Helianthus_tuberosus	14.3	1.3	Full_brood_nest	12	1	pupa	plugged	12			0.8
2014	2014-07-24	2591-1	1	1	Solidago	19.2	14.6	active brood nest	6	1	larva
2013	2013-07-30	1496-5	0	0	Solidago	12.8	1	Full_brood_nest	13	1	NA	plugged	4			0.9
2014	2014-07-09	2595-2	0	0	Solidago	14	1.4	other_nest	NA	NA	NA				ichneumonid
2014	2014-07-24	2596-2	1	1	Solidago	14.7	6.5	active brood nest	9	1	NA
2013	2013-07-30	1510-1	0	0	Helianthus_tuberosus	16.1	1.4	Full_brood_nest	17	0	pupa	plugged	13			0.4
2014	2014-07-24	2598-1	0	0	Solidago	15.8	6.3	Full-mature_brood_nest	NA	NA	NA
2013	2013-07-30	1519-3	0	0	Solidago	20.7	1.1	Full_brood_nest	11	3	NA	plugged	6			0.7
2014	2014-07-24	2608-1	0	0	Solidago	12.4		Discarded_new_founding_nest	NA	NA	adult
2013	2013-07-16	1519-5	0	0	Solidago	13	1.5	Full_brood_nest	5	2	larva	plugged	5
2013	2013-08-02	26--1	0	1	Bambus	13.2	1.4	other_nest	NA	NA	NA
2013	2013-08-02	26--4	0	1	Solidago	5.8	1.8	other_nest	NA	NA	NA
2014	2014-07-09	2645-1	1	1	Solidago	15.7	20.5	active brood nest	5	1	larva
2014	2014-07-09	2645-3	1	1	Solidago	18.7	17.1	active brood nest	2	0	larva
2014	2014-07-09	2645-4	1	1	Solidago	17.2	13	active brood nest	6	0	larva
2014	2014-07-09	2645-5	1	1	Solidago	17.4	15.4	active brood nest	3	0	larva
2013	2013-07-30	1519-7	0	1	Solidago	9	1.9	Full_brood_nest	11	0	NA	orphaned	5
2014	2014-07-14	2646-3	1	1	Solidago	16.9	10.2	active brood nest	8	0	larva
2013	2013-07-30	1520-8	1	0	Bambus	11.2	1.4	Full_brood_nest	13	NA	adult	guarded	12
2014	2014-07-04	2653-2	1	1	Solidago	12	8.2	active brood nest	5	0	larva
2014	2014-07-19	2657-1	1	1	Solidago	22.3	12	active brood nest	8	1	pupa
2013	2013-07-26	1548-2	0	0	Solidago	15.8	0.8	Full_brood_nest	13	2	NA	plugged	11			0.5
2013	2013-07-26	1582-2	0	0	Solidago	11.4	4.5	Full_brood_nest	8	1	NA	orphaned	7
2014	2014-07-24	2658-3	1	1	Solidago	22.5	15.9	active brood nest	8	0	NA
2013	2013-07-26	1585-4	0	0	Solidago	10.4	1.8	Full_brood_nest	11	0	NA	orphaned	8
2014	2014-07-14	2670-2	1	1	Solidago	16.6	8.7	active brood nest	6	1	larva				chalcidoid
2013	2013-07-26	1589-2	0	0	Solidago	8.7	1	Full_brood_nest	11	0	NA	plugged	9			0.5
2014	2014-07-19	2679-1	1	1	Solidago	20.4	12.9	active brood nest	11	0	pupa
2013	2013-07-26	1598-4	0	0	Solidago	14.3	1.7	Full_brood_nest	8	1	NA	plugged	7			0.8
2013	2013-07-26	1615-3	0	0	Solidago	11	0.7	Full_brood_nest	10	0	NA	plugged	9
2013	2013-07-26	1620-4	1	0	Solidago	17.7	1.2	Full_brood_nest	18	1	NA	guarded	17
2015	2015-07-30	2895-1	1	1	Solidago	12.2	9.1	active brood nest	10	0	pupa
2015	2015-07-22	2899-1	0	0	Solidago	14.2	6.5	Full-mature_brood_nest	NA	NA	adult
2013	2013-07-30	1665-4	0	0	Solidago	11.4	3.8	Full_brood_nest	6	1	larva	orphaned	6
2015	2015-07-30	2919-1	1	0	Solidago	15.7	2	Full-mature_brood_nest	NA	NA	adult
2015	2015-07-30	2919-2	1	0	Solidago	14	7	Full-mature_brood_nest	NA	NA	adult
2015	2015-07-30	2934-1	1	0	Solidago	13.1	6.5	Full-mature_brood_nest	NA	NA	NA				gasteruption
2015	2015-07-27	2974-A	1	1	Solidago	16	4.6	active brood nest	11	1	pupa
2013	2013-07-30	1668-1	0	0	Solidago	9.3	1.6	Full_brood_nest	8	1	pupa	orphaned	6
2013	2013-07-16	1673-4	0	0	Solidago	11.5	1	Full_brood_nest	NA	NA	larva	orphaned	4
2015	2015-07-27	2995-B	0	0	Solidago	20.3	11	Mature_brood_nest	NA	NA	NA
2013	2013-07-30	1674-1	1	0	Solidago	12.9	1	Full_brood_nest	10	1	pupa	guarded	9			1.3
2015	2015-06-30	3001-1	1	1	Solidago	26	6	active brood nest	14	2	pupa
2015	2015-06-30	3012-1	1	1	Solidago	13	9.8	active brood nest	4	1	larva
2015	2015-07-04	3013-1	1	1	Solidago	29.2	13.6	active brood nest	4	1	egg
2015	2015-06-30	3018-1	1	1	Solidago	14		Discarded_new_founding_nest	NA	NA	NA
2015	2015-06-30	3024-1	1	1	Solidago	17.8	8.5	active brood nest	7	1	larva
2015	2015-06-30	3025-1	1	1	Solidago	20.1	14.3	active brood nest	2	1	egg
2015	2015-07-04	3025-2	1	1	Solidago	17.2	15	active brood nest	3	0	egg			discarding
2015	2015-07-04	3028-1	1	1	Solidago	15.8	7.2	active brood nest	NA	NA	NA				ichneumonid
2015	2015-07-04	3028-2	0	1	Solidago	12.8	9	active brood nest	5	0	larva
2015	2015-07-04	3028-3	1	1	Solidago	11	6.5	active brood nest	7	0	larva
2015	2015-07-04	3028-4	1	1	Solidago	17.7	14.7	active brood nest	5	0	larva
2015	2015-07-04	3035-2	1	1	Solidago	19.4	9.6	active brood nest	NA	NA	NA				not_determied
2015	2015-07-04	3035-3	1	1	Solidago	11.5	7.5	active brood nest	2	NA	NA			discarding
2015	2015-06-30	3037-1	1	0	Solidago	14.5	9.9	active brood nest	8	1	pupa
2015	2015-06-30	3038-1	0	1	Solidago	15.8		Newly_excavated_nest	NA	NA	NA
2015	2015-06-30	3039-1	1	1	Solidago	24	21.3	active brood nest	4	0	larva
2015	2015-07-04	3039-2	1	1	Solidago	21	20.1	active brood nest	1	0	egg			discarding
2015	2015-06-30	3043-1	1	0	Solidago	13.7	9.8	active brood nest	6	0	larva
2015	2015-06-30	3045-1	1	1	Solidago	8.5	5.3	active brood nest	5	0	larva
2015	2015-06-30	3054-1	1	1	Solidago	17.5	6.2	active brood nest	3	1	larva
2015	2015-07-04	3056-1	1	1	Solidago	18.7	18.1	active brood nest	1	0	larva			discarding
2015	2015-06-30	3058-1	1	1	Solidago	25.8	23.7	active brood nest	3	0	egg
2015	2015-06-30	3060-1	0	1	Solidago	26.9	20.6	active brood nest	4	2	larva
2015	2015-06-30	3063-1	1	1	Solidago	11.7	4.2	active brood nest	9	1	larva
2015	2015-07-04	3064-1	0	0	Solidago	12.7	10.7	active brood nest	4	0	larva
2015	2015-07-04	3070-1	1	1	Solidago	18.7		other_nest	NA	NA	NA
2015	2015-07-04	3070-2	1	2	Solidago	12.2	3.6	active brood nest	12	0	pupa
2015	2015-06-30	3075-1	1	1	Solidago	12.3	3.2	active brood nest	5	NA	pupa			discarding
2015	2015-06-30	3077-1	1	1	Solidago	7.5	3.5	active brood nest	6	0	NA
2013	2013-07-30	1680-5	0	1	Solidago	10.4	4.2	Full_brood_nest	9	0	NA	orphaned	8
2015	2015-07-04	3079-2	1	1	Solidago	10.2	6.7	active brood nest	4	1	egg
2015	2015-06-30	3081-1	1	1	Solidago	19.1		Discarded_new_founding_nest	NA	NA	NA
2015	2015-07-04	3082-1	0	0	Solidago	13.8	12.2	active brood nest	3	0	larva
2015	2015-06-30	3083-1	1	1	Solidago	20.9	19.7	Discarded_new_founding_nest	NA	NA	NA
2014	2014-06-29	1961-1	0	0	Solidago	14.7	2.1	Full_brood_nest	1	2	egg	plugged	1			0.5
2015	2015-06-30	3087-1	1	0	Solidago	11.5		Discarded_new_founding_nest	NA	NA	NA
2015	2015-06-30	3088-1	1	1	Solidago	12.8	6.6	active brood nest	8	0	NA
2015	2015-07-04	3096-1	0	1	Solidago	13.1	9	active brood nest	7	0	pupa
2015	2015-06-30	3099-1	1	1	Solidago	12.8	10.1	Discarded_new_founding_nest	NA	NA	larva
2015	2015-07-04	3099-2	1	1	Solidago	17.3	5.2	active brood nest	16	0	pupa
2015	2015-09-02	3101-3	0	0	Solidago	17.2	8.5	other_nest	NA	NA	NA
2014	2014-07-29	1965-6	0	0	Solidago	17.3	15.1	Full_brood_nest	4	0	larva	orphaned	3
2014	2014-07-29	1966-1	0	0	Solidago	18.3	17.4	Full_brood_nest	1	0	larva	orphaned	1
2015	2015-06-30	3104-1	1	1	Solidago	14.2	12.8	active brood nest	2	0	egg
2013	2013-06-08	310-A	0	1	Solidago	1.2		Newly_excavated_nest	NA	NA	NA
2013	2013-06-08	310-C	0	1	Solidago	2.7		Newly_excavated_nest	NA	NA	NA
2015	2015-09-02	3111-B	0	0	Solidago	13.5	10.3	other_nest	NA	NA	NA				not_determied
2015	2015-06-30	3112-1	1	1	Solidago	15.1	11.8	active brood nest	5	0	NA
2015	2015-06-30	3114-1	1	1	Solidago	16.9	11.4	active brood nest	8	0	larva
2015	2015-06-30	3115-1	1	1	Solidago	19.9	16.2	active brood nest	5	0	larva
2015	2015-09-02	3117-A	0	0	Solidago	3.2		other_nest	NA	NA	NA
2015	2015-06-30	3119-1	0	1	Solidago	17.6	13.2	active brood nest	7	0	larva
2014	2014-07-19	1966-3	0	0	Solidago	17.5	1.1	Full_brood_nest	8	3	pupa	plugged	8			1.4
2014	2014-07-24	1966-6	0	0	Solidago	13.3	1.8	Full_brood_nest	9	1	pupa	plugged	8			1.1
2014	2014-07-29	1969-1	0	0	Solidago	14.2	1.8	Full_brood_nest	7	4	pupa	plugged	6			0.5
2015	2015-07-22	3124-1	1	1	Solidago	17.2	10.1	Full-mature_brood_nest	NA	NA	adult
2014	2014-07-24	1973-1	0	0	Solidago	27.6	2.3	Full_brood_nest	6	2	pupa	plugged	6			1
2014	2014-07-24	1978-3	1	1	Solidago	22.2	13.1	Full_brood_nest	7	1	pupa	guarded	7
2014	2014-07-24	1978-4	0	0	Solidago	12.75	6.4	Full_brood_nest	10	0	adult	orphaned	10
2014	2014-07-24	2015-2	0	0	Solidago	19.7	10.7	Full_brood_nest	5	1	pupa	orphaned	4
2015	2015-07-22	3140-1	0	0	Solidago	9.1	1.3	Full-mature_brood_nest	NA	NA	adult
2014	2014-07-29	2029-1	0	0	Solidago	14.2	9.7	Full_brood_nest	6	0	pupa	orphaned	6
2014	2014-07-24	2030-3	0	0	Solidago	12.2	3.2	Full_brood_nest	5	2	NA	plugged	0			0.5
2015	2015-07-20	3154-1	0	0	Solidago	17.5	10.5	other_nest	NA	NA	NA				gasteruption
2014	2014-07-24	2030-5	0	0	Solidago	12.7	7.75	Full_brood_nest	7	NA	adult	orphaned	6
2014	2014-07-24	2038-1	0	0	Solidago	19.4	6.2	Full_brood_nest	6	2	pupa	orphaned	6
2014	2014-07-29	2038-3	0	0	Solidago	12.6	10.2	Full_brood_nest	1	0	larva	orphaned	1
2015	2015-07-20	3169-2	0	0	Solidago	12.1	10.7	other_nest	NA	NA	pupa
2014	2014-07-24	2085-3	0	0	Solidago	18	1.6	Full_brood_nest	5	2	pupa	plugged	5			1.3
2015	2015-07-20	3173-1	1	0	Solidago	12.4		Full-mature_brood_nest	NA	NA	adult
2014	2014-07-29	2089-1	0	0	Solidago	13	1.1	Full_brood_nest	11	2	adult	plugged	4
2014	2014-07-09	2105-1	0	0	Solidago	15	1.9	Full_brood_nest	7	2	pupa	plugged	7
2014	2014-07-19	2106-3	0	0	Solidago	19.6	16.7	Full_brood_nest	5	0	pupa	orphaned	4
2015	2015-07-20	3177-2	0	1	Solidago	3.8		Newly_excavated_nest	NA	NA	NA
2014	2014-07-19	2106-4	0	0	Solidago	13.5	1.8	Full_brood_nest	11	1	pupa	plugged	10			1.9
2015	2015-07-04	3187-1	1	1	Solidago	18.1	8.7	active brood nest	13	0	pupa
2015	2015-07-04	3189-1	1	1	Solidago	13.4		active brood nest	1	0	NA
2015	2015-07-04	3196-1	1	1	Solidago	16	10.9	active brood nest	7	0	larva
2015	2015-07-04	3197-1	1	1	Solidago	20.7	18.3	active brood nest	3	0	larva
2014	2014-07-19	2106-6	0	0	Solidago	18.8	1.8	Full_brood_nest	8	3	pupa	plugged	8			1
2013	2013-07-08	32-2	0	1	Solidago	4.3		Newly_excavated_nest	NA	NA	NA
2015	2015-07-22	3232-1	1	0	Solidago	13.1	1.4	active brood nest	16	0	NA				chalcidoid
2015	2015-07-30	3235-1	0	1	Solidago	15.4	8.5	Full-mature_brood_nest	NA	NA	NA
2014	2014-07-24	2109-1	0	0	Solidago	18.4	9.1	Full_brood_nest	6	2	pupa	plugged	6			1.4
2014	2014-07-19	2116-1	0	0	Solidago	22.2	1	Full_brood_nest	11	1	pupa	plugged	10			1.1
2014	2014-07-04	2132-2	0	0	Solidago	9.5	1.3	Full_brood_nest	2	1	larva	plugged	2			2.3
2014	2014-07-24	2139-1	0	0	Solidago	24.1	1.8	Full_brood_nest	7	3	pupa	plugged	7			0.8
2014	2014-07-19	2142-2	1	1	Solidago	11.2	9.3	Full_brood_nest	5	2	larva	guarded	5
2015	2015-07-22	3248-3	0	0	Solidago	14.5	3.2	Full-mature_brood_nest	NA	NA	pupa
2014	2014-07-19	2146-2	0	0	Solidago	10.6	1.3	Full_brood_nest	6	0	NA	plugged	6			2
2014	2014-07-19	2152-7	0	0	Solidago	11.1	1.8	Full_brood_nest	6	2	larva	plugged	6			0.9
2015	2015-07-22	3251-1	1	0	Solidago			Full-mature_brood_nest	NA	NA	adult
2015	2015-07-22	3251-2	1	0	Solidago	14.8		Full-mature_brood_nest	NA	NA	pupa
2015	2015-09-04	3253-A	0	0	Solidago	4.5		other_nest	NA	NA	NA
2015	2015-07-30	3254-1	1	1	Solidago	10.5	7	Full-mature_brood_nest	NA	NA	adult
2015	2015-09-04	3258-A	0	0	Solidago	14.6		other_nest	NA	NA	NA
2015	2015-07-30	3260-1	1	1	Solidago	12.7	6.2	Full-mature_brood_nest	NA	NA	adult
2013	2013-06-08	326-2	1	1	Solidago	2.3		Newly_excavated_nest	NA	NA	NA
2014	2014-07-24	2157-4	0	0	Solidago	14.8	1.8	Full_brood_nest	5	3	larva	plugged	5
2015	2015-07-30	3268-1	1	1	Solidago	15.9	7.1	active brood nest	11	0	NA
2015	2015-07-19	3268-3	0	1	Solidago	2.5		Newly_excavated_nest	NA	NA	NA
2015	2015-07-30	3274-1	0	0	Solidago	14.3	7.9	Full-mature_brood_nest	NA	NA	adult
2015	2015-07-30	3276-1	1	1	Solidago	12.1	7.2	Full-mature_brood_nest	NA	NA	adult
2015	2015-09-04	3279-B	0	1	Solidago	10.2	7.9	Mature_brood_nest	NA	NA	adult
2014	2014-07-24	2161-3	0	0	Solidago	20.2	2	Full_brood_nest	8	5	adult	plugged	7			1
2015	2015-07-20	3284-1	0	1	Solidago	16.7		other_nest	NA	NA	NA
2015	2015-07-20	3297-1	1	1	Solidago	10.5		active brood nest	1	0	NA
2015	2015-07-26	3302-1	1	0	Solidago	13	7	Full-mature_brood_nest	NA	NA	NA				not_determied
2014	2014-07-09	2164-1	0	0	Solidago	19.9	1.6	Full_brood_nest	6	2	pupa	plugged	6
2014	2014-07-14	2166-1	1	1	Solidago	16.4	17.5	Full_brood_nest	6	1	larva	guarded	6			1.5
2014	2014-07-14	2176-1	0	0	Solidago	13	1.2	Full_brood_nest	8	3	pupa	plugged	8			1.3
2015	2015-07-22	3311-1	1	0	Solidago	12.9	5.2	Full-mature_brood_nest	NA	NA	NA
2014	2014-07-14	2176-2	0	0	Solidago	12.3	1.5	Full_brood_nest	1	1	larva	plugged	1
2014	2014-07-29	2179-1	0	0	Solidago	16.3	1.6	Full_brood_nest	3	3	pupa	plugged	3			0.6
2014	2014-07-19	2196-3	0	0	Solidago	15.8	1.5	Full_brood_nest	12	2	adult	plugged	12			2
2014	2014-07-09	2285-2	0	0	Helianthus_tuberosus	10	1.6	Full_brood_nest	5	3	pupa	plugged	5
2014	2014-07-14	2286-1	0	0	Solidago	14.4	2.1	Full_brood_nest	10	1	pupa	plugged	10			1.4
2014	2014-07-04	2302-3	0	0	Solidago	18.1	1.2	Full_brood_nest	5	2	larva	plugged	5			0.8
2014	2014-07-09	2334-2	1	0	Solidago	17	12.3	Full_brood_nest	5	1	pupa	guarded	5
2014	2014-07-09	2334-3	0	0	Solidago	15.2	1.9	Full_brood_nest	5	2	larva	plugged	5
2014	2014-07-19	2342-2	0	0	Solidago	11.1	1.3	Full_brood_nest	6	2	pupa	plugged	5			2
2014	2014-07-29	2344-1	0	0	Solidago	15.2	9	Full_brood_nest	9	0	pupa	orphaned	9
2014	2014-07-14	2366-1	1	1	Solidago	18.1	1.9	Full_brood_nest	5	3	larva	guarded	5			1.1
2014	2014-07-14	2370-1	0	0	Solidago	14.6	0.9	Full_brood_nest	9	4	pupa	plugged	9
2015	2015-07-22	3343-1	0	1	Solidago	9.4		Newly_excavated_nest	NA	NA	NA
2015	2015-07-22	3348-1	0	0	Solidago	17.2		Full-mature_brood_nest	NA	NA	NA
2014	2014-07-24	2371-4	0	0	Solidago	22.3	2.5	Full_brood_nest	5	5	adult	plugged	4
2014	2014-07-24	2397-1	0	0	Solidago	15.4		Full_brood_nest	8	3	pupa	plugged	8			1
2014	2014-07-19	2397-2	0	0	Solidago	11.8	1.6	Full_brood_nest	11	1	pupa	plugged	11			0.6
2014	2014-07-19	2397-4	1	0	Solidago	16.5	2.4	Full_brood_nest	15	NA	NA	guarded	12
2014	2014-07-24	2398-1	0	0	Solidago	17.5	1.6	Full_brood_nest	7	0	adult	plugged	7
2015	2015-07-22	3368-1	0	0	Solidago	15.7	11.6	other_nest	NA	NA	NA				ichneumonid
2015	2015-07-20	3369-1	0	0	Solidago	12.5	8	Full-mature_brood_nest	NA	NA	adult
2015	2015-07-03	3378-1	0	0	Solidago	7.2	0.9	other_nest	NA	NA	NA				gasteruption
2015	2015-07-22	3379-1	1	0	Solidago	13.8	5	Full-mature_brood_nest	NA	NA	adult
2014	2014-07-24	2409-2	0	0	Solidago	18.2	12.5	Full_brood_nest	8	0	pupa	orphaned	8
2014	2014-07-24	2409-3	0	0	Solidago	16.5	21.3	Full_brood_nest	3	1	pupa	orphaned	3
2014	2014-07-24	2409-8	0	0	Solidago	16	12.6	Full_brood_nest	6	0	pupa	orphaned	5
2014	2014-07-19	2412-1	1	0	Solidago	19.2	2.9	Full_brood_nest	9	4	pupa	guarded	9			0.4
2014	2014-07-24	2413-2	1	1	Solidago	9.6	2.4	Full_brood_nest	7	1	pupa	guarded	5
2015	2015-07-22	3392-1	0	0	Solidago	14.4	4	other_nest	NA	NA	NA				ichneumonid
2015	2015-07-22	3393-1	0	0	Solidago	11.5		Full-mature_brood_nest	NA	NA	adult				not_determied
2014	2014-07-14	2416-1	0	0	Solidago	9.8	1.7	Full_brood_nest	5	1	larva	plugged	5			1.1
2014	2014-07-24	2418-1	0	0	Solidago	18.3	10.3	Full_brood_nest	6	2	adult	plugged	5
2014	2014-07-24	2418-5	0	0	Solidago	9.6	2.1	Full_brood_nest	6	1	pupa	plugged	5			1.7
2014	2014-07-14	2441-5	1	1	Solidago	16.1	13.6	Full_brood_nest	4	0	larva	guarded	4
2014	2014-07-14	2446-2	0	0	Solidago	10.7	1.7	Full_brood_nest	4	2	larva	plugged	4			2.1
2014	2014-07-24	2451-3	1	0	Solidago	15.5	8.4	Full_brood_nest	11	0	pupa	guarded	4
2014	2014-07-19	2452-1	0	0	Solidago	21.4	2.3	Full_brood_nest	4	1	pupa	plugged	4			2.2
2014	2014-07-19	2517-2	0	0	Solidago	10.9	2.9	Full_brood_nest	6	2	pupa	plugged	6			1
2014	2014-07-24	2524-1	0	0	Solidago	13.6	2	Full_brood_nest	6	0	pupa	plugged	6			1.5
2014	2014-07-09	2525-2	1	0	Solidago	18.9	2.4	Full_brood_nest	9	2	pupa	guarded	8
2014	2014-07-24	2525-3	0	0	Solidago	14	1.8	Full_brood_nest	3	2	pupa	plugged	3			1.1
2015	2015-07-22	3421-1	0	0	Solidago	10.8		other_nest	NA	NA	NA
2014	2014-07-24	2529-1	1	1	Solidago	9.9	4.9	Full_brood_nest	7	0	NA	guarded	5
2014	2014-07-24	2529-1	0	0	Solidago	28	1.6	Full_brood_nest	1	5	pupa	plugged	1
2015	2015-07-22	3430-1	1	0	Solidago	24.1	10	Full-mature_brood_nest	NA	NA	NA				not_determied
2014	2014-07-24	2538-1	0	0	Solidago	16.7	1.5	Full_brood_nest	6	2	pupa	plugged	5			0.6
2014	2014-07-29	2538-2	0	0	Solidago	18.4	15	Full_brood_nest	5	1	larva	plugged	5
2014	2014-07-24	2539-2	0	0	Solidago	19.4	14	Full_brood_nest	8	0	NA	orphaned	6
2015	2015-07-04	3443-2	1	1	Solidago	19.5	11.6	active brood nest	10	0	pupa
2014	2014-07-14	2540-1	0	0	Solidago	16.8	1.4	Full_brood_nest	11	1	NA	plugged	9			1.1
2014	2014-07-14	2570-1	0	0	Solidago	16.4	1.3	Full_brood_nest	7	2	NA	plugged	5			0.9
2014	2014-07-24	2574-1	0	0	Solidago	18	1.5	Full_brood_nest	2	3	NA	plugged	1			1.3
2014	2014-07-09	2574-6	0	0	Solidago	17.8	1.8	Full_brood_nest	3	2	larva	plugged	3
2014	2014-07-14	2580-2	1	1	Solidago	16.6	13.1	Full_brood_nest	5	0	larva	guarded	5
2015	2015-07-04	3481-1	1	1	Solidago	22.2	17.3	active brood nest	4	1	larva
2015	2015-07-04	3483-1	1	1	Solidago	15.2	3.4	active brood nest	13	1	pupa				not_determied
2015	2015-07-04	3484-1	1	1	Solidago	12.2	9.1	active brood nest	3	0	egg			discarding
2015	2015-07-04	3486-1	1	1	Solidago	16.5	12.5	active brood nest	5	0	egg
2015	2015-07-04	3491-1	1	1	Solidago	17.3	4	active brood nest	7	1	pupa
2014	2014-07-14	2581-1	0	0	Solidago	19.3	1.5	Full_brood_nest	2	3	larva	plugged	2			0.4
2015	2015-07-04	3492-2	1	1	Solidago	17.2	11.5	active brood nest	9	0	larva
2015	2015-07-04	3493-1	1	0	Solidago	14.8	3	active brood nest	6	1	larva
2015	2015-07-04	3495-1	1	1	Solidago	16.5	11.1	active brood nest	5	1	larva
2015	2015-07-04	3499-1	1	1	Solidago	17	5.8	active brood nest	6	2	pupa
2015	2015-07-04	3504-1	1	1	Solidago	9.6	5	active brood nest	7	0	NA
2015	2015-07-04	3505-1	1	1	Solidago	19.8	18.9	active brood nest	2	0	egg
2014	2014-07-24	2581-3	0	0	Solidago	25	1.9	Full_brood_nest	7	5	NA	plugged	5			1.1
2015	2015-07-04	3511-1	1	1	Solidago	15	11.3	active brood nest	3	2	larva
2015	2015-07-04	3511-2	1	1	Solidago	24.9	18.4	active brood nest	10	0	pupa
2014	2014-07-19	2587-1	0	0	Solidago	12.1	1.8	Full_brood_nest	4	1	pupa	plugged	4			0.8
2015	2015-07-04	3516-1	1	1	Solidago	17.2	14	active brood nest	3	1	egg
2015	2015-07-04	3518-1	1	1	Solidago	23.7	9	active brood nest	5	1	larva
2015	2015-07-28	3520-A	1	1	Solidago	8.4	1.7	active brood nest	10	0	pupa
2015	2015-07-04	3521-1	1	1	Solidago	13.3	9.3	active brood nest	7	0	NA
2015	2015-07-04	3522-1	1	1	Solidago	18.5	13	active brood nest	7	0	larva
2015	2015-07-04	3522-2	1	1	Solidago	13.3	11.2	active brood nest	3	0	egg
2015	2015-07-04	3536-1	1	1	Solidago	20.9	18.7	active brood nest	3	0	egg
2015	2015-07-04	3537-1	1	1	Solidago	18.2	10.7	active brood nest	7	1	larva
2014	2014-07-24	2588-1	0	0	Solidago	17	1.9	Full_brood_nest	9	2	pupa	plugged	8			1.4
2015	2015-07-04	3546-1	1	1	Solidago	17.5	7.3	active brood nest	7	3	larva
2015	2015-07-04	3547-1	1	1	Solidago	20	17.2	active brood nest	2	1	egg
2015	2015-07-04	3549-1	1	1	Solidago	19.2	13.8	active brood nest	8	0	pupa
2015	2015-07-04	3549-2	1	1	Solidago	16.1	6	active brood nest	6	1	pupa
2013	2013-06-20	35-5	1	1	Solidago	22.1		Newly_excavated_nest	NA	NA	NA
2015	2015-07-04	3551-1	1	1	Solidago	18.5	8	active brood nest	8	0	pupa
2015	2015-07-04	3553-1	1	1	Solidago	14	8.2	active brood nest	8	0	pupa
2015	2015-07-04	3554-1	1	1	Solidago	13.5	2.7	active brood nest	5	1	NA
2015	2015-07-04	3554-3	1	1	Solidago	18.1		active brood nest	1	0	egg
2015	2015-07-04	3555-1	1	1	Solidago	13	8.9	active brood nest	7	0	larva
2015	2015-07-04	3556-1	1	1	Solidago	16.2		active brood nest	1	0	NA
2015	2015-06-30	3561-1	1	1	Solidago	12	8.3	active brood nest	4	0	larva
2014	2014-07-14	2590-1	1	0	Solidago	14.5	4.5	Full_brood_nest	8	2	pupa	guarded	8
2015	2015-06-30	3571-1	1	1	Solidago	15.8	13.7	active brood nest	3	0	larva
2015	2015-06-30	3571-2	1	1	Solidago	14.6	12.5	active brood nest	4	0	larva
2014	2014-07-14	2591-1	0	0	Solidago	16.4	0.9	Full_brood_nest	1	1	larva	plugged	1			1.2
2014	2014-07-09	2595-1	0	0	Solidago	16.8	14.8	Full_brood_nest	4	0	pupa	orphaned	3
2014	2014-07-29	2609-2	0	0	Solidago	12.3	11	Full_brood_nest	2	0	larva	orphaned	2
2015	2015-07-22	3580-2	1	2	Solidago	8.3	6.6	active brood nest	3	0	egg
2014	2014-07-14	2646-2	1	1	Solidago	18.7	4.9	Full_brood_nest	5	1	NA	guarded	5
2014	2014-07-19	2647-1	0	0	Solidago	19.4	2	Full_brood_nest	7	1	pupa	plugged	5
2014	2014-07-24	2658-1	0	0	Solidago	17.8	2.3	Full_brood_nest	3	2	pupa	plugged	3			1.1
2014	2014-07-09	2665-1	0	0	Solidago	21.8	2.4	Full_brood_nest	7	4	pupa	plugged	7
2015	2015-07-20	3589-1	0	0	Solidago	14.1		other_nest	NA	NA	NA
2014	2014-07-19	2678-1	0	0	Solidago	18.4	5.6	Full_brood_nest	4	1	pupa	orphaned	4
2014	2014-06-29	2680-1	0	0	Solidago	13.1	11.6	Full_brood_nest	2	0	NA	orphaned	1
2015	2015-07-30	2883-1	0	0	Solidago	15.1	5.5	Full_brood_nest	13	0	adult	orphaned	13
2015	2015-07-22	2892-1	0	0	Solidago	17.3	6.1	Full_brood_nest	10	0	NA	orphaned	9
2013	2013-08-11	36-3	0	0	Solidago	4.8		other_nest	NA	NA	NA
2015	2015-07-22	2900-1	0	0	Solidago	15.3	1.5	Full_brood_nest	12	1	NA	orphaned	10
2015	2015-07-22	2976-1	0	0	Solidago	18	9.9	Full_brood_nest	12	0	pupa	orphaned	12
2015	2015-07-22	2976-2	1	0	Solidago	11	1.2	Full_brood_nest	15	NA	NA	guarded	14
2015	2015-07-22	2996-1	1	0	Solidago	17.4	7.8	Full_brood_nest	11	1	NA	guarded	8
2015	2015-06-30	3651-1	1	1	Solidago	16.6	13.5	active brood nest	4	0	larva
2015	2015-06-30	3079-1	1	1	Solidago	9	7.1	Full_brood_nest	3	0	larva	guarded	2
2015	2015-06-30	3085-1	0	0	Solidago	13	1.6	Full_brood_nest	11	0	larva	orphaned	11
2015	2015-07-22	3101-7	0	0	Solidago	16.4	13.5	Full_brood_nest	3	0	adult	orphaned	3
2015	2015-07-22	3682-1	0	0	Solidago	19.1	9.2	other_nest	4	1	NA
2015	2015-07-13	3102-1	0	0	Solidago	19.4	1.2	Full_brood_nest	15	NA	adult	plugged	14			1.1
2015	2015-07-20	3120-1	0	0	Solidago	16.1	1.5	Full_brood_nest	10	NA	pupa	plugged	10			3.4
2015	2015-06-30	3691-1	1	1	Solidago	20.6	6.5	active brood nest	8	1	pupa
2015	2015-07-20	3120-3	1	0	Solidago	13.3	3.2	Full_brood_nest	15	0	NA	guarded	8
2015	2015-07-22	3696-2	1	1	Solidago	19.4	1.6	active brood nest	13	1	pupa
2015	2015-07-28	3696-B	0	0	Solidago	1.4		other_nest	NA	NA	NA
2015	2015-07-13	3697-1	0	0	Solidago	15.6	12.5	other_nest	NA	NA	larva
2015	2015-07-03	3121-2	0	0	Solidago	10.7	5.8	Full_brood_nest	5	0	pupa	orphaned	5
2015	2015-06-30	3701-1	1	1	Solidago	11.1	7.8	active brood nest	6	0	larva
2015	2015-07-13	3124-2	0	0	Solidago	11.4	1.1	Full_brood_nest	9	1	pupa	plugged	9			2.5
2015	2015-07-13	3125-1	0	0	Solidago	16.1	1.1	Full_brood_nest	10	NA	adult	plugged	10			1.4
2015	2015-07-20	3135-1	0	0	Solidago	14.3	10.6	Full_brood_nest	5	0	NA	orphaned	1
2015	2015-07-13	3138-1	0	0	Solidago	12.8	1	Full_brood_nest	8	1	pupa	plugged	8			1.3
2015	2015-07-03	3140-2	0	0	Solidago	15.6	1	Full_brood_nest	9	2	pupa	plugged	9			1.5
2015	2015-07-22	3140-3	0	0	Solidago	15.6	13.8	Full_brood_nest	2	0	pupa	orphaned	2
2015	2015-07-19	3715-2	0	0	Solidago	10	5	other_nest	NA	NA	NA				ichneumonid
2015	2015-07-03	3167-1	0	0	Solidago	20.5	1.8	Full_brood_nest	3	2	pupa	plugged	3			1.1
2015	2015-07-20	3729-1	1	1	Solidago	15.7	14.7	active brood nest	1	0	egg			discarding
2015	2015-07-13	3170-2	0	0	Solidago	22.1	1.3	Full_brood_nest	6	2	pupa	plugged	6
2015	2015-07-20	3176-1	1	0	Solidago	10.1	2.5	Full_brood_nest	11	0	pupa	guarded	8
2015	2015-07-13	3177-1	0	0	Solidago	19.2	0.9	Full_brood_nest	14	4	NA	plugged	12			0.9
2015	2015-07-13	3179-3	0	0	Solidago	15.6	2.5	Full_brood_nest	5	3	larva	plugged	5			0.8
2015	2015-07-19	3734-1	0	0	Solidago	14	6	Full-mature_brood_nest	NA	NA	adult
2015	2015-07-03	3212-1	0	0	Solidago	10	1.6	Full_brood_nest	12	0	pupa	plugged	11			0.2
2015	2015-06-30	3741-1	1	1	Solidago	16.8	10.5	active brood nest	9	0	NA
2015	2015-06-30	3751-1	1	1	Solidago	15.6	12.9	active brood nest	4	0	larva
2015	2015-07-30	3236-1	0	1	Solidago			Full_brood_nest	7	2	NA	orphaned	2
2013	2013-08-11	37-6	1	1	Solidago	24.8	11.1	active brood nest	11	NA	NA
2015	2015-06-30	3761-1	1	1	Solidago	16.6		Discarded_new_founding_nest	NA	NA	NA
2015	2015-07-04	3762-1	1	1	Solidago	25.5	22.3	active brood nest	4	0	larva
2015	2015-07-04	3767-1	1	1	Solidago	13.8	10.2	active brood nest	5	0	larva
2015	2015-07-22	3240-1	1	0	Solidago	8.8	2	Full_brood_nest	10	0	NA	guarded	9
2015	2015-07-04	3775-1	1	1	Solidago	14.5	8.9	active brood nest	NA	0	NA				not_determied
2015	2015-07-04	3776-1	1	1	Solidago	12.4	3.6	active brood nest	5	5	egg
2015	2015-07-22	3243-1	1	0	Solidago	15.5	2.2	Full_brood_nest	13	1	adult	guarded	7
2015	2015-07-04	3780-1	1	1	Solidago	10.1	2.6	active brood nest	11	0	pupa
2015	2015-06-30	3782-1	1	1	Solidago	13.5	10.5	active brood nest	6	0	larva
2015	2015-07-30	3246-2	0	0	Solidago	18.9	13	Full_brood_nest	9	1	NA	orphaned	3
2015	2015-07-04	3783-2	1	1	Solidago	19.6	16.8	active brood nest	4	0	larva			discarding
2015	2015-07-04	3785-1	1	1	Solidago	12.8	7.4	active brood nest	9	0	NA
2015	2015-07-04	3786-1	1	1	Solidago	15.2	10.3	active brood nest	7	0	larva
2015	2015-07-22	3248-1	1	0	Solidago	11.8	2.2	Full_brood_nest	16	NA	NA	guarded	12
2015	2015-07-04	3787-2	1	1	Solidago	19.4	8.7	active brood nest	9	1	pupa
2015	2015-07-04	3788-1	1	1	Solidago	18.6	12.3	active brood nest	9	0	pupa
2015	2015-07-30	3250-1	0	0	Solidago	9.9	1.3	Full_brood_nest	12	NA	adult	plugged	11			0.7
2015	2015-07-04	3790-1	1	1	Solidago	20.3	3.2	active brood nest	7	2	larva
2015	2015-07-04	3791-1	1	1	Solidago	14.2	12	active brood nest	3	0	egg
2015	2015-07-04	3793-1	1	1	Solidago	23.3	20.3	active brood nest	4	0	larva
2015	2015-07-04	3796-1	1	1	Solidago	17	12	active brood nest	6	0	larva
2015	2015-07-04	3797-1	1	1	Solidago	14.5	9.6	active brood nest	7	0	larva
2015	2015-07-04	3798-1	1	1	Solidago	12.6	11.1	active brood nest	2	0	egg
2015	2015-07-04	3799-1	1	1	Solidago	7.9	1.8	active brood nest	NA	NA	NA				ichneumonid
2015	2015-07-30	3250-2	1	0	Solidago	15.8	4.8	Full_brood_nest	12	2	NA	guarded	3
2015	2015-07-30	3263-1	0	1	Solidago	13.8	5.4	Full_brood_nest	7	0	pupa	orphaned	7
2015	2015-07-20	3283-1	0	0	Solidago	18.5	16.2	Full_brood_nest	3	0	NA	orphaned	2
2015	2015-07-03	3308-1	0	0	Solidago	10	1.1	Full_brood_nest	1	1	egg	plugged	1
2015	2015-07-22	3308-2	1	1	Solidago	15.2	12.8	Full_brood_nest	5	0	larva	guarded	3
2015	2015-07-13	3308-3	0	0	Solidago	12	1.7	Full_brood_nest	8	2	NA	plugged	7			2.1
2015	2015-06-30	3832-1	1	2	Solidago	12.2		Discarded_new_founding_nest	NA	NA	NA
2015	2015-06-30	3835-1	1	1	Solidago	15	14.1	active brood nest	2	0	egg
2015	2015-07-13	3313-1	0	0	Solidago	14.8	1.2	Full_brood_nest	11	3	NA	plugged	8			0.9
2015	2015-07-13	3319-1	0	0	Solidago	14.6	1.5	Full_brood_nest	6	5	larva	plugged	6			1.6
2015	2015-07-13	3320-1	1	0	Solidago	18.5	1.2	Full_brood_nest	13	3	adult	guarded	13
2015	2015-07-22	3859-2	0	1	Solidago	20.3	4.8	Full-mature_brood_nest	NA	NA	adult
2015	2015-07-13	3321-1	0	0	Solidago	12.8	0.9	Full_brood_nest	10	1	pupa	plugged	10			1.2
2015	2015-09-03	3866-B	0	0	Solidago	12	4	other_nest	NA	NA	NA				2_ichneumonid
2015	2015-07-22	3326-1	0	0	Solidago	21	1.2	Full_brood_nest	7	2	NA	plugged	6			0.7
2015	2015-07-22	3868-3	0	0	Solidago	8.2		other_nest	NA	NA	NA
2015	2015-07-22	3871-2	1	1	Solidago	14.8		active brood nest	1	0	NA
2015	2015-07-03	3326-2	0	0	Solidago	12.4	1.7	Full_brood_nest	4	1	pupa	plugged	3			0.9
2015	2015-07-03	3326-3	0	0	Solidago	12.2	1	Full_brood_nest	3	1	NA	plugged	2			0.6
2015	2015-07-22	3327-1	1	0	Solidago	17.1	11.7	Full_brood_nest	8	0	pupa	guarded	8
2015	2015-09-03	3896-B	0	0	Solidago	4		other_nest	NA	NA	NA
2015	2015-07-22	3330-1	0	0	Solidago	14	3.2	Full_brood_nest	2	1	pupa	plugged	2			0.9
2015	2015-07-26	3341-5	0	0	Solidago	24	15.7	Full_brood_nest	11	0	pupa	orphaned	11
2015	2015-07-22	3349-1	0	0	Solidago	10.6	3.6	Full_brood_nest	10	NA	NA	orphaned	7
2015	2015-07-30	3905-1	0	0	Solidago	21.6	5.5	Full-mature_brood_nest	NA	NA	adult
2013	2013-08-02	39-1	0	1	Solidago	3.4		other_nest	NA	NA	NA
2015	2015-09-03	3910-D	0	0	Solidago	14	4.5	other_nest	NA	NA	NA				gasteruption
2015	2015-07-13	3360-2	0	0	Solidago	13.3	0.6	Full_brood_nest	8	2	larva	plugged	5			1.2
2015	2015-07-13	3366-2	0	0	Solidago	30.4	1.8	Full_brood_nest	7	4	pupa	plugged	7			3.7
2016	2016-07-18	4003-4	1	0	Solidago	3.9	1.3	other_nest	0	1	NA
2015	2015-07-13	3380-1	0	0	Solidago	16.2	1.1	Full_brood_nest	7	1	pupa	plugged	7			1.2
2015	2015-07-20	3382-2	1	0	Solidago	15.8	10.5	Full_brood_nest	9	0	pupa	guarded	8
2016	2016-07-21	4013-1	1	1	Solidago	13.7	5.3	active brood nest	13	0	pupa
2016	2016-07-24	4016-1	0	0	Solidago	18.1		Full-mature_brood_nest	NA	NA	adult
2015	2015-07-13	3382-3	0	0	Solidago	7	1.1	Full_brood_nest	7	0	larva	plugged	6			1.3
2015	2015-07-03	3384-1	0	0	Solidago	14.5	2	Full_brood_nest	9	0	pupa	plugged	7
2015	2015-07-22	3390-1	0	0	Solidago	16.5	6.2	Full_brood_nest	8	2	pupa	orphaned	4
2015	2015-07-13	3393-3	0	0	Solidago	12.7	1.7	Full_brood_nest	3	NA	NA	plugged	3			1.5
2015	2015-07-22	3393-3	0	0	Solidago	10.7	1.5	Full_brood_nest	6	1	pupa	plugged	6			1.5
2015	2015-07-22	3394-2	0	0	Solidago	13.1	1.1	Full_brood_nest	7	3	adult	plugged	5			1
2016	2016-07-26	4043-2	1	1	Solidago	22	16.6	active brood nest	6	1	larva			discarding
2015	2015-07-22	3396-1	0	0	Solidago	10.7	1.2	Full_brood_nest	7	NA	pupa	plugged	6			0.6
2015	2015-07-22	3398-1	1	0	Solidago	7.5	1.4	Full_brood_nest	9	NA	adult	guarded	8
2015	2015-07-13	3403-1	0	0	Solidago	11.2	0.8	Full_brood_nest	7	2	NA	plugged	5
2015	2015-07-22	3413-1	0	0	Solidago	16.8		Full_brood_nest	NA	NA	pupa	orphaned	4
2015	2015-07-22	3415-3	0	0	Solidago	14.2	9.6	Full_brood_nest	5	0	pupa	orphaned	5
2016	2016-07-07	4081-3	1	1	Solidago	14.7	5.4	active brood nest	7	2	larva
2015	2015-07-13	3420-1	0	0	Solidago	23.7	1.3	Full_brood_nest	6	4	pupa	plugged	6			3
2016	2016-07-10	4082-4	1	0	Solidago	15.4	9.2	active brood nest	3	2	larva			discarding
2015	2015-07-13	3427-1	0	0	Solidago	19.8	1.2	Full_brood_nest	5	2	larva	plugged	4			1
2016	2016-07-21	4082-6	1	1	Solidago	16.7	5.5	active brood nest	13	1	adult
2016	2016-07-18	4083-4	1	1	Solidago	14.6	5.7	active brood nest	11	1	pupa
2016	2016-07-23	4085-2	1	1	Solidago	16	4.5	active brood nest	6	2	larva
2016	2016-07-13	4086-1	1	1	Solidago	12.2	6.2	active brood nest	8	0	pupa
2016	2016-07-26	4087-1	1	1	Solidago	20.9	4.6	active brood nest	10	0	pupa
2016	2016-07-07	4087-2	1	1	Solidago	21.8	14.1	active brood nest	10	0	pupa
2016	2016-07-26	4087-6	1	1	Solidago	16.8	4.7	active brood nest	12	NA	adult
2016	2016-07-21	4088-1	1	1	Solidago	19.5	4.3	active brood nest	11	4	pupa
2016	2016-07-23	4091-2	1	1	Solidago	18.3	15	active brood nest	3	1	egg
2015	2015-07-22	3430-1	0	0	Solidago	12.5	3.3	Full_brood_nest	10	1	NA	orphaned	8
2015	2015-07-19	3432-3	0	0	Solidago	12.7	7.7	Full_brood_nest	7	0	pupa	orphaned	6
2016	2016-07-07	4098-2	1	1	Solidago	21.5	12.3	active brood nest	9	0	NA
2015	2015-07-19	3436-2	0	0	Solidago	10.9	2.9	Full_brood_nest	2	1	NA	plugged	1			2.4
2015	2015-07-13	3468-1	0	0	Solidago	13.2	0.8	Full_brood_nest	7	1	NA	plugged	3			1.1
2016	2016-07-21	4128-1	1	1	Solidago	21.5	10	active brood nest	9	3	pupa
2015	2015-07-13	3469-1	0	0	Solidago	10.7	1.6	Full_brood_nest	6	2	pupa	plugged	6			0.7
2015	2015-07-04	3508-1	0	0	Solidago	16.6	15	Full_brood_nest	3	0	pupa	orphaned	1
2015	2015-07-03	3512-1	0	0	Solidago	18.7	1.7	Full_brood_nest	4	1	NA	plugged	2			1.4
2016	2016-07-06	4152-2	1	1	Helianthus_tuberosus	15.4	12.3	active brood nest	4	0	larva
2016	2016-07-07	4162-1	1	1	Solidago	12.3		Newly_excavated_nest	NA	NA	NA
2016	2016-07-13	4168-1	1	1	Solidago	19.1	9.6	active brood nest	8	0	pupa
2015	2015-07-22	3570-2	0	0	Solidago	14.4	12.1	Full_brood_nest	4	0	pupa	orphaned	3
2015	2015-07-22	3573-2	1	0	Solidago	9.5	1.4	Full_brood_nest	12	0	NA	guarded	10
2016	2016-07-18	4179-2	1	1	Solidago	25.7	8.8	active brood nest	9	3	pupa
2015	2015-07-13	3577-1	0	0	Solidago	13	1.4	Full_brood_nest	11	2	pupa	plugged	8			1.6
2015	2015-06-30	3581-1	0	1	Solidago	20.3	9.5	Full_brood_nest	1	1	larva	orphaned	1
2016	2016-07-17	4201-1	1	1	Solidago	13.7	12.6	active brood nest	1	0	egg
2016	2016-07-12	4203-3	1	1	Solidago	13.7	4.8	active brood nest	8	0	NA
2016	2016-07-06	4210-1	1	1	Solidago	11.5	5.5	active brood nest	8	2	larva
2016	2016-07-10	4211-1	1	0	Solidago	19	6.1	active brood nest	7	2	larva
2016	2016-07-06	4211-3	1	1	Solidago	21	21	Discarded_new_founding_nest	NA	NA	NA
2016	2016-07-10	4211-4	0	1	Solidago	32.6	10.4	active brood nest	8	2	larva
2016	2016-07-23	4216-1	1	1	Solidago	20.7	7	active brood nest	17	1	adult
2016	2016-07-10	4216-3	1	0	Solidago	22.3	15.6	active brood nest	10	0	pupa
2015	2015-07-19	3584-1	0	1	Solidago	14.2	10.8	Full_brood_nest	5	0	pupa	orphaned	5
2018	2018-08-09	4229-2	0	0	Solidago	17.9	13	other_nest			NA
2016	2016-07-24	4245-1	1	1	Solidago	15.9	8.2	active brood nest	12	0	pupa
2016	2016-07-24	4245-1	1	1	Solidago	15.5	14.7	active brood nest	16	0	pupa
2016	2016-07-24	4246-3	1	1	Solidago	14.4	6.5	active brood nest	12	0	pupa
2015	2015-07-13	3585-1	0	0	Solidago	21.6	1.9	Full_brood_nest	12	5	pupa	plugged	12			1.5
2015	2015-07-19	3585-2	1	0	Solidago	17.5	13.2	Full_brood_nest	6	0	pupa	guarded	5
2016	2016-07-19	4262-3	1	1	Solidago	15.5	3	active brood nest	9	1	pupa
2016	2016-07-07	4262-4	1	0	Bambus	5.9	4.4	active brood nest	3	0	larva
2015	2015-07-03	3612-1	0	0	Solidago	8	0.9	Full_brood_nest	9	1	larva	plugged	8			0.8
2016	2016-07-19	4272-3	1	0	Solidago	3.5	1.6	other_nest	0	0	NA
2016	2016-07-15	4273-1	0	1	Solidago	26	4.9	active brood nest	14	3	pupa
2016	2016-07-24	4279-3	1	1	Solidago	17.7	8.2	active brood nest	12	0	pupa
2017	2017-07-16	4283-1	0	1	Solidago	15	2	other_nest			NA
2016	2016-07-24	4283-2	0	1	Solidago	14.5	13	active brood nest	2	0	egg
2016	2016-07-23	4287-3	1	0	Solidago	27.7	9	Full-mature_brood_nest	NA	NA	adult
2015	2015-07-13	3616-1	0	0	Solidago	13	1.2	Full_brood_nest	2	2	larva	plugged	2			0.9
2016	2016-07-24	4301-2	1	1	Solidago	23	13.3	active brood nest	14	0	pupa
2016	2016-07-24	4303-3	1	1	Solidago	12	4.3	active brood nest	11	0	pupa
2015	2015-07-13	3629-1	0	0	Solidago	14	0.9	Full_brood_nest	12	1	adult	plugged	12			1.5
2016	2016-07-07	4308-1	1	1	Solidago	13.9	8.2	active brood nest	6	0	larva
2015	2015-07-22	3632-1	0	0	Solidago	19.1	0.8	Full_brood_nest	8	3	adult	plugged	8			1
2016	2016-07-24	4322-1	1	1	Solidago	15.3	3.3	active brood nest	17	NA	adult
2016	2016-07-21	4325-1	1	1	Solidago	15.3	5.4	active brood nest	14	0	pupa
2015	2015-07-03	3647-1	0	0	Solidago	7.3	0.4	Full_brood_nest	9	0	pupa	plugged	7			0.9
2016	2016-07-15	4329-1	1	2	Solidago	18.3	13.2	active brood nest	8	0	pupa
2016	2016-07-20	4335-2	1	1	Solidago	13.8	4	active brood nest	13	1	pupa
2016	2016-07-20	4338-1	1	1	Solidago	16.8	11.9	active brood nest	8	0	larva
2016	2016-07-26	4341-1	0	0	Solidago	13.3	7.3	other_nest	8	0	pupa
2016	2016-07-26	4342-1	0	1	Solidago	16.5		active brood nest	1	0	NA
2016	2016-07-26	4342-3	1	1	Solidago	21.9	10.5	active brood nest	16	0	adult
2016	2016-07-21	4343-2	1	2	Solidago	12.8	5.5	active brood nest	10	0	pupa
2016	2016-07-15	4344-1	1	1	Solidago	20.5	13.2	active brood nest	7	2	larva
2016	2016-07-06	4347-1	1	1	Solidago	16.5	13	active brood nest	6	0	larva
2016	2016-07-23	4347-2	1	1	Solidago	15.5	6.3	active brood nest	13	0	pupa
2015	2015-07-20	3648-1	0	0	Solidago	12.2	5.5	Full_brood_nest	6	1	pupa	orphaned	4
2016	2016-07-15	4356-1	1	2	Solidago	16	9.8	active brood nest	10	0	pupa
2015	2015-07-20	3657-1	0	0	Solidago	14.5	5.2	Full_brood_nest	8	1	NA	orphaned	4
2016	2016-07-20	4357-1	1	1	Solidago	17.9	9.8	active brood nest	7	0	larva
2016	2016-07-23	4359-5	1	0	Solidago	16.2	9.3	Full-mature_brood_nest	NA	NA	adult
2016	2016-07-12	4361-4	1	1	Solidago	11.2	8.5	active brood nest	5	0	larva
2016	2016-07-17	4361-8	1	1	Solidago	14.9	9.5	active brood nest	9	0	pupa
2016	2016-07-21	4367-1	1	1	Solidago	19.1	7.2	active brood nest	17	0	pupa
2016	2016-07-23	4371-2	1	1	Solidago	16.8	10	active brood nest	8	0	larva
2016	2016-07-23	4379-1	1	1	Solidago	13	0.2	active brood nest	12	1	pupa
2016	2016-07-23	4380-4	1	1	Solidago	9.5	2	active brood nest	13	0	pupa
2016	2016-07-14	4389-2	1	1	Solidago	12.9	5.4	active brood nest	13	0	pupa
2016	2016-07-19	4389-3	1	1	Solidago	10.8	10.1	active brood nest	1	0	egg			discarding
2016	2016-07-07	4397-1	1	1	Solidago	15.2	10.9	active brood nest	7	0	NA
2016	2016-07-04	4424-1	1	1	Solidago	21.5	15.8	other_nest	0	2	NA
2016	2016-07-04	4425-1	0	1	Solidago	20.4	19.2	active brood nest	1	0	egg
2016	2016-07-04	4425-2	1	1	Solidago	19.4	12.2	active brood nest	3	0	larva
2016	2016-07-04	4427-1	0	1	Solidago	18.9	17.1	active brood nest	3	0	larva
2016	2016-07-04	4427-2	1	1	Solidago	14	10.8	active brood nest	1	1	egg
2016	2016-07-04	4428-1	1	1	Solidago	14.8	10.3	active brood nest	4	1	larva
2013	2013-07-25	45-4	1	1	Solidago	21.9	0.5	active brood nest	17	0	NA
2017	2017-07-05	4631-2	1	1	Solidago	14.2	10.7	active brood nest	6	0	larva
2017	2017-07-05	4632-2	1	1	Solidago	16.5	7.2	active brood nest	5	2	NA
2017	2017-07-05	4637-1	1	1	Solidago	15.3	13.7	active brood nest	2	0	egg
2017	2017-07-05	4644-1	0	1	Solidago			other_nest			NA
2017	2017-07-05	4646-2	1	1	Solidago	18.5	15.2	active brood nest	6	0	NA
2017	2017-07-05	4647-1	1	1	Solidago	18.5	9.2	active brood nest	5	1	larva
2017	2017-07-05	4649-1	1	1	Solidago	13.4	7.3	active brood nest	8	0	larva
2015	2015-07-13	3662-1	0	0	Solidago	12.8	0.9	Full_brood_nest	9	1	NA	plugged	8			1
2017	2017-07-05	4653-2	1	1	Solidago	15.7	11.4	active brood nest	6	0	larva
2017	2017-07-05	4656-1	1	1	Solidago	12.5	8.3	active brood nest	6	0	larva
2017	2017-07-05	4658-2	1	1	Solidago	16.5	6.5	active brood nest	14	0	pupa
2017	2017-07-05	4663-2	1	1	Solidago	21.8	16.5	active brood nest	7	0	larva
2017	2017-07-05	4666-1	0	0	Solidago	8	6.8	active brood nest	3	0	larva
2017	2017-07-05	4666-2	1	1	Solidago	16	5.5	active brood nest	5	3	larva
2017	2017-07-05	4668-1	1	1	Solidago	16.5	9.3	active brood nest	3	2	NA
2018	2018-07-28	4669-3	0	0	Solidago	14.4	11.5	Mature_brood_nest			adult
2015	2015-06-30	3681-1	0	0	Solidago	19	17.6	Full_brood_nest	2	0	larva	orphaned	2
2017	2017-07-05	4671-3	1	1	Solidago	13.5	8.5	active brood nest	8	0	larva
2017	2017-07-05	4677-1	0	1	Solidago			other_nest			NA
2015	2015-07-13	3683-1	0	0	Solidago	17.8	1.4	Full_brood_nest	5	1	larva	plugged	4			0.4
2017	2017-07-05	4680-2	1	1	Solidago	10.7	6.5	active brood nest	6	0	larva
2017	2017-07-05	4684-1	1	1	Solidago	10.5	7	active brood nest	6	0	larva
2015	2015-07-13	3696-1	0	0	Solidago	17.5	1.5	Full_brood_nest	12	2	NA	plugged	11			0.5
2017	2017-07-05	4694-1	1	0	Solidago	17.5	12.2	active brood nest	7	0	pupa
2017	2017-07-05	4707-1	1	1	Solidago	14.5	6	active brood nest	8	1	pupa
2015	2015-07-03	3703-1	0	0	Solidago	12.7	0.9	Full_brood_nest	10	1	pupa	plugged	10			1.1
2017	2017-07-05	4709-2	1	1	Solidago	15.5	11	active brood nest	7	0	pupa
2015	2015-07-19	3708-2	0	1	Solidago	15.2	2.7	Full_brood_nest	13	1	NA	orphaned	11
2015	2015-07-13	3713-1	0	0	Solidago	10.6	1	Full_brood_nest	12	1	pupa	plugged	12			1.2
2017	2017-07-05	4713-1	1	1	Solidago	16.7	11.7	active brood nest	7	0	larva
2017	2017-07-05	4721-2	1	1	Solidago	13.5	5.7	active brood nest	11	0	pupa
2017	2017-07-05	4722-2	1	1	Solidago	9.7	4.4	active brood nest	7	1	larva
2017	2017-07-05	4726-1	1	0	Solidago	13.6	9.5	active brood nest	6	1	NA
2015	2015-07-03	3713-2	0	0	Solidago	13.2	1.4	Full_brood_nest	9	3	larva	plugged	7			1.1
2017	2017-07-05	4733-1	1	1	Solidago	14.1	6.8	active brood nest	NA	NA	NA				gasteruption
2015	2015-07-22	3713-4	0	0	Solidago	15.6		Full_brood_nest	6	1	NA	plugged	4			1.1
2017	2017-07-05	4734-1	1	1	Solidago	11.7	6.7	active brood nest	8	0	larva
2017	2017-07-05	4739-1	1	1	Solidago	17.7	14.9	active brood nest	5	0	larva
2017	2017-07-05	4743-4	1	1	Solidago	23.5	16.1	active brood nest	7	1	pupa
2015	2015-07-20	3728-1	1	0	Solidago	17.4	5.5	Full_brood_nest	NA	NA	NA	guarded	0
2017	2017-07-05	4746-3	0	0	Solidago	14	11.7	other_nest			NA
2017	2017-07-05	4747-1	0	1	Solidago	18.6	14.8	active brood nest	7	0	larva
2015	2015-07-03	3732-1	0	0	Solidago	17.8	1.3	Full_brood_nest	5	2	larva	plugged	4			1.8
2015	2015-07-03	3733-1	0	0	Solidago	8.1	1	Full_brood_nest	7	0	pupa	plugged	7			0.8
2017	2017-07-05	4775-1	0	0	Solidago	13.2	9.8	active brood nest	6	0	NA
2017	2017-07-05	4778-1	1	1	Solidago	19.5	5.2	active brood nest	11	2	NA
2015	2015-07-03	3733-2	0	0	Solidago	15.2	2.4	Full_brood_nest	1	0	larva	plugged	1			3.2
2015	2015-07-13	3735-1	0	0	Solidago	7.3	1.2	Full_brood_nest	4	2	larva	plugged	2			0.8
2015	2015-07-03	3753-1	0	0	Solidago	16.7	1.6	Full_brood_nest	4	2	NA	plugged	3			1.5
2017	2017-07-05	4789-1	1	0	Solidago	6.2	3.2	active brood nest	5	0	larva
2017	2017-07-05	4790-1	1	1	Solidago	14.5	9	active brood nest	9	0	pupa
2015	2015-07-03	3768-1	0	0	Solidago	11.9	2.1	Full_brood_nest	3	0	NA	plugged	1
2015	2015-07-03	3779-1	0	0	Solidago	12.2	1.3	Full_brood_nest	5	2	pupa	plugged	5			1.8
2017	2017-07-05	4796-1	1	1	Solidago	12.7	9.2	active brood nest	4	1	larva
2017	2017-07-05	4796-2	0	0	Solidago	14.8	5.5	other_nest			NA
2017	2017-07-05	4796-3	1	0	Solidago	16	5.7	active brood nest	4	1	larva
2015	2015-07-03	3783-1	0	0	Solidago	19.5	1.4	Full_brood_nest	4	4	larva	plugged	3			1
2017	2017-08-02	4969-1	0	0	Solidago	18	15.5	Mature_brood_nest			adult
2017	2017-08-02	5068-1	0	0	Solidago	5		Mature_brood_nest			NA
2017	2017-08-02	5105-1	0	0	Solidago	15.5	9	other_nest			NA
2013	2013-06-20	51-1	0	1	Solidago	2.4		Newly_excavated_nest	NA	NA	NA
2017	2017-08-10	5162-2	1	1	Solidago	15.3	12.9	Full-mature_brood_nest			adult
2017	2017-08-09	5163-2	0	0	Solidago	8.6		Mature_brood_nest			adult
2017	2017-08-07	5167-1	0	0	Solidago	5.6		Mature_brood_nest			adult
2017	2017-08-10	5178-1	0	0	Solidago	15.9		other_nest			NA
2015	2015-07-04	3786-2	0	0	Solidago	16.2	10.3	Full_brood_nest	5	3	larva	orphaned	4
2017	2017-08-09	5180-2	0	1	Solidago	11.3		other_nest			NA
2017	2017-08-09	5200-2	1	0	Solidago	14.5	9.8	Full-mature_brood_nest			adult
2015	2015-07-04	3789-1	0	0	Solidago	11.7	0.6	Full_brood_nest	12	1	pupa	plugged	11			0.7
2017	2017-08-12	5214-1	0	0	Solidago	12.2		Mature_brood_nest			NA
2017	2017-08-09	5239-1	0	0	Solidago	1.2		Mature_brood_nest			NA
2017	2017-08-09	5246-1	0	1	Solidago	16.5	13.8	Mature_brood_nest			adult
2017	2017-08-07	5265-1	0	0	Solidago	11.6	8	Full-mature_brood_nest			adult
2015	2015-07-03	3799-2	0	0	Solidago	17.2	4.3	Full_brood_nest	10	0	pupa	plugged	9
2017	2017-08-07	5302-1	0	0	Solidago	14.5	11	other_nest			NA
2017	2017-08-10	5304-2	0	0	Solidago	14.7	7.5	other_nest			NA
2017	2017-07-30	5306-3	0	0	Solidago	9.6	8	Full-mature_brood_nest			adult
2017	2017-08-07	5307-1	0	0	Solidago	16.9		other_nest			NA
2015	2015-07-13	3820-1	0	0	Solidago	15	1.7	Full_brood_nest	11	1	pupa	plugged	10			1.3
2015	2015-07-03	3824-1	0	0	Solidago	13.2	0.7	Full_brood_nest	7	1	pupa	plugged	6			0.6
2017	2017-07-20	5348-1	0	0	Helianthus_tuberosus	1.9		other_nest			NA
2017	2017-07-30	5351-2	0	0	Helianthus_tuberosus	16.4	10.6	Full-mature_brood_nest			NA
2015	2015-07-13	3829-2	0	0	Solidago	20.7	1	Full_brood_nest	11	2	pupa	plugged	11			0.3
2017	2017-08-10	5359-1	0	0	Solidago	1.8		Mature_brood_nest			NA
2015	2015-07-19	3843-1	0	0	Solidago	15	1.4	Full_brood_nest	7	1	pupa	plugged	7			1.8
2017	2017-07-16	5363-1	1	1	Solidago	14.1		Full-mature_brood_nest			adult
2015	2015-07-22	3850-1	0	0	Solidago	18.8	12.2	Full_brood_nest	7	0	NA	orphaned	6
2017	2017-08-03	5373-2	1	0	Solidago	19.7	8.8	Full-mature_brood_nest			adult
2018	2018-08-09	5375-1	0	0	Solidago	16.2	12.7	Mature_brood_nest			adult
2015	2015-07-19	3854-1	0	0	Solidago	13.4	1.4	Full_brood_nest	7	4	NA	plugged	3			0.6
2017	2017-07-29	5378-2	0	0	Solidago	16.3	6	Full-mature_brood_nest			adult
2017	2017-07-30	5378-5	1	0	Solidago	17.7	13.5	Full-mature_brood_nest			adult
2017	2017-08-02	5380-3	0	0	Solidago	16.2		Full-mature_brood_nest			adult
2017	2017-07-30	5382-3	0	0	Solidago	19.7	9.2	Mature_brood_nest			adult
2015	2015-07-22	3861-3	1	1	Solidago	12.7	8.1	Full_brood_nest	8	0	pupa	guarded	4
2017	2017-08-03	5392-2	1	0	Solidago	15.7	12.7	active brood nest	3	0	larva
2017	2017-08-02	5393-1	0	0	Solidago	13.3		Full-mature_brood_nest			adult
2015	2015-07-13	3867-1	0	0	Solidago	10.2	0.9	Full_brood_nest	12	NA	adult	plugged	12			1.1
2017	2017-07-31	5403-1	1	0	Solidago	12.7	5.5	Full-mature_brood_nest			NA
2017	2017-07-30	5403-2	1	0	Solidago	11.7	8	Full-mature_brood_nest			adult
2017	2017-08-02	5403-3	0	0	Solidago	16.6	14.8	other_nest			NA
2017	2017-08-10	5404-1	0	0	Solidago	12.5	3.3	other_nest			NA
2017	2017-07-30	5407-1	1	1	Solidago	13.7	13.3	active brood nest	1	0	egg
2017	2017-08-07	5411-6	0	0	Solidago	12.5		other_nest			NA
2017	2017-08-05	5415-2	0	0	Solidago	12.2	10.6	other_nest	2	0	larva
2017	2017-07-31	5415-3	1	0	Solidago	14.2	8.9	Full-mature_brood_nest			adult
2017	2017-08-03	5418-3	0	0	Solidago	19.2	15.2	Mature_brood_nest			adult
2017	2017-08-10	5422-4	0	0	Solidago	14.8		Mature_brood_nest			adult
2017	2017-07-30	5434-2	1	1	Helianthus_tuberosus	10.2		Full-mature_brood_nest			adult
2017	2017-07-30	5434-3	0	1	Helianthus_tuberosus	11.9		other_nest			NA
2013	2013-06-29	54-4	0	1	Solidago	2.9		Newly_excavated_nest	NA	NA	NA
2017	2017-07-30	5441-4	1	0	Solidago	11.1		Full-mature_brood_nest			adult
2017	2017-07-30	5441-7	0	0	Solidago	14.5	9.4	Full-mature_brood_nest			NA
2017	2017-08-07	5451-1	0	0	Solidago	13.5	5.7	Mature_brood_nest			adult
2015	2015-07-30	3889-1	1	0	Solidago	10.7	1.5	Full_brood_nest	11	NA	adult	guarded	11
2015	2015-07-13	3891-1	0	0	Solidago	8.8	1	Full_brood_nest	10	0	pupa	plugged	10			0.6
2015	2015-07-22	3898-1	0	0	Solidago	18.5	11.8	Full_brood_nest	8	0	adult	orphaned	8
2017	2017-07-31	5454-2	0	0	Solidago	14	9.6	Full-mature_brood_nest			adult
2017	2017-07-30	5454-3	0	0	Solidago	13.9	7.6	Full-mature_brood_nest			adult
2015	2015-07-22	3898-2	0	0	Solidago	21.5	1.1	Full_brood_nest	10	2	NA	plugged	8			1.6
2015	2015-07-30	3904-1	1	0	Solidago	13.6	1.7	Full_brood_nest	16	0	NA	guarded	10
2017	2017-08-10	5458-2	0	0	Solidago	16.3	12.8	Mature_brood_nest			adult
2015	2015-09-03	3919-D	0	0	Solidago	10.1	5.4	Full_brood_nest	6	0	NA	orphaned	0
2017	2017-07-29	5465-2	0	0	Solidago	10.4		Full-mature_brood_nest			adult
2017	2017-07-29	5468-1	0	0	Solidago	14.8	10.2	Full-mature_brood_nest			adult
2017	2017-08-02	5469-3	1	1	Helianthus_tuberosus	13.1	8.1	Full-mature_brood_nest			adult
2015	2015-09-03	3920-B	0	0	Solidago	12.6	4.5	Full_brood_nest	11	0	NA	orphaned	4
2017	2017-08-10	5475-1	0	0	Helianthus_tuberosus	13.8		Mature_brood_nest			adult
2017	2017-08-09	5481-1	0	0	Solidago	12.8	9.3	Mature_brood_nest			adult
2017	2017-08-10	5481-3	0	0	Solidago	1.9		other_nest			NA
2016	2016-07-26	4009-2	0	0	Solidago	15.8	1.3	Full_brood_nest	13	NA	NA	plugged	3			1.3
2017	2017-07-30	5484-4	0	0	Solidago	17.3	6.7	Full-mature_brood_nest			adult
2016	2016-07-05	4011-1	1	0	Solidago	12.4	2	Full_brood_nest	6	1	NA	guarded	5			1.1
2017	2017-08-03	5486-1	0	0	Solidago	11.8	7	other_nest			NA
2017	2017-07-31	5486-3	0	0	Solidago	16.5	10	Full-mature_brood_nest			adult
2017	2017-08-01	5489-1	0	0	Solidago	13.5	9.8	Full-mature_brood_nest			adult
2017	2017-08-02	5489-2	0	0	Solidago	14.8	11.6	Full-mature_brood_nest			adult
2017	2017-08-05	5491-2	0	0	Solidago	11.2	6.5	Full-mature_brood_nest			adult
2016	2016-07-11	4018-1	0	0	Solidago	13.2	3.8	Full_brood_nest	12	0	adult	orphaned	11
2017	2017-08-01	5496-1	1	0	Solidago	14.5	10.5	Full-mature_brood_nest			adult
2016	2016-07-17	4019-2	0	0	Solidago	14.1	2.2	Full_brood_nest	6	1	pupa	plugged	6			1.7
2016	2016-07-13	4025-1	1	0	Helianthus_tuberosus	15.1	1	Full_brood_nest	15	0	adult	guarded	13
2017	2017-08-05	5510-1	0	0	Solidago	9.8	8.8	other_nest			NA
2016	2016-07-07	4041-1	0	0	Solidago	22.1	1.7	Full_brood_nest	9	1	pupa	plugged	9			1.5
2016	2016-07-07	4041-3	0	0	Solidago	21.3	2	Full_brood_nest	7	4	pupa	plugged	7			1.7
2017	2017-07-31	5512-1	0	0	Solidago	15.4	1	other_nest			NA				gasteruption
2017	2017-08-10	5513-2	0	0	Solidago	5.5		Mature_brood_nest			NA
2016	2016-07-07	4042-2	0	0	Solidago	19.7	1.1	Full_brood_nest	7	1	pupa	plugged	7			1.5
2017	2017-08-10	5520-1	0	0	Solidago	12.7		Full-mature_brood_nest			adult
2017	2017-08-10	5520-2	0	0	Solidago	15.5		other_nest			NA
2017	2017-07-29	5526-1	0	0	Helianthus_tuberosus	12.1		Full-mature_brood_nest			adult
2017	2017-08-01	5541-1	0	0	Solidago	12		Mature_brood_nest			adult
2017	2017-08-07	5544-1	0	0	Solidago	12.3		Mature_brood_nest			adult
2016	2016-07-18	4046-2	0	0	Solidago	14.9	5.8	Full_brood_nest	12	0	pupa	orphaned	10
2018	2018-07-12	5551-B	0	0	Solidago	8.3	1.1	other_nest	0	2	NA
2016	2016-07-13	4053-1	1	0	Solidago	20.2	6.9	Full_brood_nest	10	2	pupa	guarded	8			0.7
2016	2016-07-05	4054-1	0	0	Solidago	12.2	1.3	Full_brood_nest	4	2	larva	plugged	4			1.3
2016	2016-07-18	4055-1	1	1	Solidago	20.6	4.2	Full_brood_nest	12	1	NA	guarded	10			2.1
2017	2017-08-02	5564-2	0	0	Solidago	13.8	7.6	Full-mature_brood_nest			adult
2017	2017-08-02	5566-1	0	1	Solidago	15.6		other_nest			NA
2017	2017-08-02	5568-2	1	0	Solidago	14.6		Full-mature_brood_nest			adult
2017	2017-07-30	5569-1	0	0	Solidago	13.7	6.1	Mature_brood_nest			adult
2016	2016-07-07	4081-1	0	0	Solidago	16.1	0.9	Full_brood_nest	12	1	pupa	plugged	12			2.5
2017	2017-08-07	5572-1	0	0	Solidago	10.9	9.5	Mature_brood_nest			adult
2017	2017-08-01	5578-2+3	0	0	Solidago	16.1	10.3	Full-mature_brood_nest			adult
2018	2018-07-12	5578-B	0	0	Solidago	9		Mature_brood_nest			NA
2017	2017-08-10	5579-2	0	0	Solidago	19.3	16.2	Full-mature_brood_nest			pupa
2017	2017-08-05	5580-1	0	0	Solidago	12		Full-mature_brood_nest			adult
2017	2017-08-10	5580-2	0	0	Solidago	16.5	10.5	Full-mature_brood_nest			NA
2018	2018-07-31	5581-1	0	0	Solidago	23.9	14.8	Mature_brood_nest			NA
2017	2017-08-02	5599-1	0	0	Helianthus_tuberosus	7		Mature_brood_nest			NA
2018	2018-07-24	5602-1	0	0	Solidago	21.3	9.5	Full-mature_brood_nest			adult
2016	2016-07-17	4082-3	1	0	Solidago	14.1	1.6	Full_brood_nest	5	0	larva	guarded	4			0.6
2017	2017-08-05	5608-3	0	0	Solidago	18.8	11.3	other_nest			NA
2016	2016-07-18	4082-5	0	0	Solidago	19.8	1.2	Full_brood_nest	12	3	NA	plugged	11
2017	2017-08-10	5610-2	1	0	Solidago	10.6	8.7	Mature_brood_nest			adult
2017	2017-08-10	5610-2	1	0	Solidago	10.6	8.7	Mature_brood_nest			adult
2017	2017-08-07	5616-1	0	0	Solidago	12.5		Full-mature_brood_nest			adult
2018	2018-07-28	5616-2	1	0	Solidago	4.9		Mature_brood_nest			adult
2016	2016-07-10	4093-1	1	0	Solidago	18.8	1.3	Full_brood_nest	14	1	pupa	guarded	13			1.1
2016	2016-07-26	4097-3	0	0	Solidago	16.5	1.4	Full_brood_nest	11	1	adult	plugged	9			1.8
2017	2017-08-01	5621-3	0	0	Helianthus_tuberosus	16.6	2.3	other_nest			NA
2016	2016-07-15	4115-1	0	0	Helianthus_tuberosus	12.8	1.2	Full_brood_nest	8	0	NA	plugged	4			1.7
2016	2016-07-17	4124-1	1	0	Solidago	12.5	1.8	Full_brood_nest	9	0	adult	guarded	7			1.4
2017	2017-07-31	5645-2	0	0	Solidago	15.5	12	other_nest			larva
2013	2013-07-25	41--3	0	0	Solidago	18.6	3	Full_brood_nest	16	0	pupa	orphaned	16
2017	2017-07-29	5651-3	1	0	Solidago	10.1		Full-mature_brood_nest			adult
2016	2016-07-10	4144-1	0	0	Helianthus_tuberosus	9.7	7.5	Full_brood_nest	3	1	larva	plugged	3			1.7
2016	2016-07-12	4150-1	0	0	Helianthus_tuberosus	13.4	3.2	Full_brood_nest	7	3	larva	plugged	6			3
2016	2016-07-17	4172-2	1	0	Solidago	19.6	5.6	Full_brood_nest	9	3	pupa	guarded	8			0.5
2018	2018-07-02	5660-A	1	1	Solidago	8.7	3.5	active brood nest	8	0	larva
2017	2017-07-31	5663-1	0	0	Solidago	10.6		Full-mature_brood_nest			adult
2016	2016-07-23	4173-2	1	1	Solidago	17.2	13.7	Full_brood_nest	5	0	pupa	guarded	5
2016	2016-07-09	4180-2	1	0	Solidago	20.2	2	Full_brood_nest	11	2	pupa	guarded	6
2017	2017-08-10	5670-1	0	0	Solidago	11.2		Full-mature_brood_nest			adult
2016	2016-07-09	4180-4	0	0	Solidago	20.1	3	Full_brood_nest	5	2	pupa	plugged	5			0.7
2018	2018-07-31	5671-1	0	0	Solidago	18.7		other_nest			NA
2017	2017-08-03	5672-4	0	0	Solidago	31.2	12.7	Full-mature_brood_nest			adult
2018	2018-07-31	5673-1	1	0	Solidago	21.5	8.2	Full-mature_brood_nest			adult
2017	2017-08-02	5676-1	0	0	Solidago	12.2	5.8	Full-mature_brood_nest			adult
2017	2017-08-02	5676-2	0	0	Solidago	9.7		Full-mature_brood_nest			adult
2016	2016-07-21	4252-1	1	1	Solidago	19.1	1	Full_brood_nest	13	2	pupa	guarded	12			1.4
2017	2017-07-29	5678-1	0	0	Solidago	12.6	4.6	Full-mature_brood_nest			NA				ichneumonid
2017	2017-08-01	5679-3	0	0	Solidago	18.6	10.3	Mature_brood_nest			adult
2017	2017-08-10	5680-3	1	1	Solidago	16.5	14.8	active brood nest	3	0	larva
2017	2017-08-02	5681-1	1	1	Solidago	14.4	11.1	active brood nest	NA	NA	NA			discarding	gasteruption
2016	2016-07-11	4260-1	1	0	Solidago	12	2.2	Full_brood_nest	10	0	NA	guarded	8
2016	2016-07-17	4271-1	1	0	Solidago	15.5	2.1	Full_brood_nest	11	4	pupa	guarded	11			1.7
2017	2017-08-02	5688-1	0	0	Solidago	14.7		Mature_brood_nest			adult
2017	2017-08-09	5690-1	0	0	Solidago	10.5		other_nest			NA
2016	2016-07-19	4289-3	1	0	Solidago	15.2	1.5	Full_brood_nest	14	1	pupa	guarded	13			0.8
2016	2016-07-05	4306-3	0	0	Solidago	14.8	1.6	Full_brood_nest	5	1	larva	plugged	2			3.1
2017	2017-07-29	5695-2	1	1	Solidago	14	13.5	active brood nest	3	0	larva
2016	2016-07-21	4313-2	1	0	Solidago	14.4	1.2	Full_brood_nest	11	4	pupa	guarded	8			1.5
2017	2017-08-07	5699-1	0	0	Solidago	8.6		other_nest			NA				gasteruption
2016	2016-07-19	4326-2	1	0	Solidago	14.6	3.2	Full_brood_nest	15	0	adult	guarded	15			3.3
2017	2017-07-15	5701-1	0	0	Solidago	3.1	1.1	other_nest	0	1	NA
2018	2018-07-31	5706-2	1	1	Solidago			active brood nest	9	2	NA
2017	2017-08-09	5714-1	0	0	Solidago	15.5	12.8	other_nest			NA
2018	2018-07-28	5718-1	0	0	Solidago	18.2		Mature_brood_nest			NA
2017	2017-08-10	5719-1	0	0	Solidago	16.7	13.7	other_nest			NA
2017	2017-08-03	5720-1	0	0	Solidago	12.9		Mature_brood_nest			adult
2017	2017-08-07	5720-2	1	1	Solidago	14.5		Mature_brood_nest			adult
2017	2017-08-03	5721-2	0	0	Solidago	12.5		Full-mature_brood_nest			NA
2017	2017-08-01	5722-1	0	0	Solidago	16.1	8	Mature_brood_nest			adult
2017	2017-08-02	5729-1	1	1	Solidago	14.6	11.7	active brood nest	2	0	larva
2017	2017-07-30	5732-1	0	0	Solidago	14.2	9.9	Full-mature_brood_nest			adult
2017	2017-07-31	5732-2	0	0	Solidago	17.1		other_nest			NA
2018	2018-07-24	5735-1	1	1	Solidago	24	10.1	active brood nest	7	1	larva
2017	2017-08-07	5735-2	0	0	Solidago	18.6		Mature_brood_nest			adult
2016	2016-07-20	4349-5	0	0	Solidago	12.1	2.1	Full_brood_nest	4	1	larva	plugged	4			2.2
2017	2017-08-09	5745-2	0	0	Solidago	15		Mature_brood_nest			adult
2016	2016-07-19	4356-6	1	0	Solidago	19.3	1.9	Full_brood_nest	9	3	pupa	guarded	8			1.2
2017	2017-07-31	5747-1	1	0	Solidago	9.5		Full-mature_brood_nest			adult
2017	2017-07-05	4652-1	0	0	Solidago	20.5	1.5	Full_brood_nest	10	2	pupa	plugged	10			1.5
2017	2017-07-05	4671-2	1	0	Solidago	10.7	2	Full_brood_nest	10	1	pupa	guarded	10
2017	2017-07-31	5757-1	0	0	Solidago	18.7	9.3	Full-mature_brood_nest			adult
2017	2017-07-15	5762-1	1	1	Solidago	14	3.5	active brood nest	16	0	NA
2017	2017-08-01	5763-2	0	0	Solidago	20.5		Mature_brood_nest			adult
2017	2017-07-05	4677-4	0	0	Solidago	16	3.5	Full_brood_nest	2	2	larva	orphaned	1
2017	2017-07-05	4689-1	0	0	Solidago	22.3	16	Full_brood_nest	3	3	pupa	orphaned	3
2017	2017-07-05	4711-3	0	0	Solidago	18.5	13.5	Full_brood_nest	6	0	pupa	orphaned	6
2017	2017-07-05	4712-2	0	0	Solidago	20.7	1.5	Full_brood_nest	10	0	pupa	plugged	8			1
2017	2017-07-05	4728-1	0	0	Solidago	20.1	1.2	Full_brood_nest	3	3	pupa	plugged	3			2.5
2017	2017-07-29	5781-2	0	0	Solidago	13.9	2	other_nest			NA				ichneumonid
2017	2017-07-05	4733-2	1	1	Solidago	10.2	5.6	Full_brood_nest	4	1	larva	guarded	4
2017	2017-08-07	5785-2	0	1	Solidago	14.8		Mature_brood_nest			adult
2017	2017-08-02	5797-1	0	0	Solidago	13.3	5.6	Full-mature_brood_nest			adult
2017	2017-07-15	5799-1	0	0	Solidago	20		Full-mature_brood_nest			adult
2017	2017-08-02	5799-5	0	0	Solidago	8.9	7.2	Full-mature_brood_nest			adult
2017	2017-08-03	5800-1	0	0	Solidago	17.1	8.5	Full-mature_brood_nest			adult
2017	2017-07-05	4754-1	0	0	Solidago	13.3	8	Full_brood_nest	4	2	pupa	orphaned	4
2017	2017-08-02	5803-2	0	0	Solidago	15.1	12.1	Mature_brood_nest			adult
2017	2017-07-31	5806-2	0	0	Solidago	18	8.9	Full-mature_brood_nest			NA
2017	2017-08-03	5807-2	1	1	Solidago	31.4	18.4	active brood nest	3	0	NA
2017	2017-07-05	4755-2	1	0	Solidago	14.4	1.8	Full_brood_nest	5	1	pupa	guarded	4			1.8
2017	2017-08-09	5809-1	0	0	Solidago	13.5	11.1	Full-mature_brood_nest			adult
2017	2017-07-05	4784-1	0	0	Solidago	13.3	4.3	Full_brood_nest	12	NA	adult	orphaned	8
2017	2017-07-31	5813-2	0	0	Solidago	13.4		Full-mature_brood_nest			adult
2017	2017-07-05	4785-5	0	0	Solidago	13.7	11.5	Full_brood_nest	4	0	pupa	orphaned	3
2017	2017-08-03	5815-1	0	0	Solidago	16.6	3.7	other_nest			NA				gasteruption
2017	2017-07-31	5815-2	0	0	Solidago	13.3	11	Full-mature_brood_nest			adult
2017	2017-07-05	4787-1	0	0	Solidago	11.4	0.8	Full_brood_nest	8	1	pupa	plugged	4			0.7
2017	2017-08-03	5820-2	0	0	Solidago	19.1		other_nest			NA
2017	2017-07-05	4792-5	1	0	Solidago	15	7.5	Full_brood_nest	10	0	adult	guarded	9
2017	2017-08-07	5825-1	1	1	Solidago	22	18	active brood nest	4	0	larva			discarding
2017	2017-08-03	5825-2	1	0	Solidago	15.4	4	Full-mature_brood_nest			adult				ichneumonid
2018	2018-07-31	5831-1	0	0	Solidago	14.8	4.5	other_nest			NA
2017	2017-08-09	5841-2	0	0	Solidago	10.5	7.3	Full-mature_brood_nest			adult
2017	2017-08-09	5842-4	0	0	Solidago	11.2	3.8	Full-mature_brood_nest			adult
2017	2017-08-07	5844-2	0	0	Solidago	14.3		other_nest			NA
2017	2017-08-12	5844-4	0	0	Solidago	18.2	17.2	other_nest			NA
2017	2017-08-09	5845-2	1	0	Solidago	14	8.7	Full-mature_brood_nest			adult
2017	2017-08-09	5845-4	0	0	Solidago	12.7		Full-mature_brood_nest			adult
2017	2017-08-10	5847-7	0	0	Solidago	13.5		Mature_brood_nest			adult
2017	2017-08-10	5852-2	0	0	Solidago	18.3	18	Mature_brood_nest			adult
2017	2017-08-07	5858-1	0	0	Solidago	15.6	12	Full-mature_brood_nest			adult
2017	2017-08-09	5862-2	0	0	Solidago	15.5		other_nest			NA
2017	2017-08-09	5862-3	1	0	Solidago	15.7		Mature_brood_nest			adult
2017	2017-08-01	5863-1	1	0	Solidago	17.7	14.8	Full-mature_brood_nest			adult
2017	2017-08-12	5863-2	0	0	Solidago	17.2		Mature_brood_nest			adult
2017	2017-08-09	5865-1	0	0	Solidago	13.5		Mature_brood_nest			adult
2017	2017-08-09	5866-1	0	0	Solidago	11.1	8.9	Mature_brood_nest			adult
2017	2017-08-10	5868-3	0	0	Solidago	9	7.2	other_nest			NA
2017	2017-08-07	5895-1	1	0	Solidago	13.4	5	Full-mature_brood_nest			adult				ichneumonid
2018	2018-07-13	6007-1	1	1	Rhus	13	10	active brood nest	5	0	larva
2017	2017-07-05	4795-1	0	0	Solidago	9.3	2	Full_brood_nest	2	2	larva	plugged	2			0.8
2017	2017-07-05	4799-2	0	0	Solidago	27.8	1.7	Full_brood_nest	1	2	NA	plugged	0			0.7
2018	2018-07-13	6011-1	1	1	Solidago	15.2	8.5	active brood nest	5	1	larva
2018	2018-07-13	6016-1	1	1	Solidago	17.5	12.5	active brood nest	9	0	NA
2017	2017-07-25	5180-1	1	0	Solidago	9.4	1.1	Full_brood_nest	9	1	adult	guarded	8			0.8
2018	2018-07-03	6043-1	1	0	Solidago	12.7		other_nest			NA				ichneumonid
2017	2017-07-31	5201-1	0	0	Solidago	10.3	8.7	Full_brood_nest	2	0	pupa	orphaned	2
2017	2017-08-09	5290-1	0	0	Solidago	14.2	11.5	Full_brood_nest	3	0	larva	orphaned	2
2017	2017-07-20	5358-1	1	0	Solidago	4.4		Full_brood_nest	3	0	larva	guarded	3
2017	2017-07-16	5361-1	0	0	Solidago	11.5	0.5	Full_brood_nest	3	3	pupa	plugged	3			2.9
2017	2017-07-29	5366-5	1	1	Solidago	16.4	4.8	Full_brood_nest	8	2	pupa	guarded	8
2018	2018-07-13	6094-1	0	1	Solidago	2.2		Newly_excavated_nest			NA
2018	2018-07-16	5376-A	0	0	Solidago	18.7	1.6	Full_brood_nest	6	1	adult	plugged	6			1.1
2017	2017-07-30	5391-4	0	0	Solidago	16.5	1.5	Full_brood_nest	11	0	adult	plugged	10
2018	2018-07-03	6131-1	0	0	Solidago	10.7	1.3	other_nest			NA				ichneumonid
2018	2018-07-03	6135-1	1	0	Solidago	1.5		Newly_excavated_nest			NA
2017	2017-07-29	5393-2	1	0	Solidago	13.6		Full_brood_nest	1	0	larva	guarded	1
2017	2017-07-30	5453-3	1	0	Solidago	11.3	6	Full_brood_nest	6	NA	adult	guarded	6
2017	2017-07-15	5454-1	0	0	Solidago	16.5	0.8	Full_brood_nest	7	2	pupa	plugged	7			1
2017	2017-07-15	5455-1	1	1	Solidago	16.5	2	Full_brood_nest	4	4	pupa	guarded	4			0.8
2018	2018-07-03	6142-2	1	1	Solidago	17.5	8	active brood nest	7	1	pupa
2018	2018-07-03	6147-1	1	1	Solidago			other_nest			NA				gasteruption
2017	2017-07-17	5455-4	1	1	Solidago	10.2	2.3	Full_brood_nest	4	2	pupa	guarded	4			1.3
2017	2017-07-17	5472-1	1	0	Bambus	20.2	1.3	Full_brood_nest	11	1	pupa	guarded	10
2017	2017-07-16	5482-1	0	0	Solidago	17.4	0.9	Full_brood_nest	10	2	adult	plugged	10			1.8
2017	2017-07-16	5485-1	0	0	Solidago	12.8	1.1	Full_brood_nest	9	2	pupa	plugged	9			1.5
2018	2018-07-04	5494-2	0	0	Solidago	27.5	2.6	Full_brood_nest	2	8	NA	plugged	1			1.5
2017	2017-07-16	5498-1	0	0	Solidago	8.5	1	Full_brood_nest	10	0	pupa	plugged	9			1
2018	2018-07-14	5504-A	0	0	Solidago	21.6	2	Full_brood_nest	8	2	adult	plugged	7			1.25
2017	2017-07-16	5511-1	0	0	Solidago	21.5	2.1	Full_brood_nest	12	2	pupa	plugged	10			1.1
2018	2018-07-14	5511-A	0	0	Solidago	16.65	1.6	Full_brood_nest	5	4	pupa	plugged	5			2.6
2018	2018-07-28	5513-2	0	0	Solidago	12.6	4.1	Full_brood_nest	10	1	NA	plugged	5
2017	2017-08-03	5549-3	1	0	Solidago	15.1	6.3	Full_brood_nest	7	2	NA	guarded	1
2018	2018-07-13	6178-1	1	1	Solidago			active brood nest	6	5	pupa
2018	2018-07-02	5554-B	1	1	Solidago	9.5	1.5	Full_brood_nest	4	1	larva	guarded	4			2.1
2017	2017-08-05	5555-1	0	0	Solidago	15.7	14.6	Full_brood_nest	1	0	pupa	orphaned	1
2018	2018-07-13	6203-1	1	1	Solidago	10	4.5	other_nest			NA				ichneumonid
2018	2018-07-18	6203-2	0	0	Solidago	11.7	2.1	active brood nest	NA		NA				ichneumonid
2017	2017-08-10	5558-1	1	1	Solidago	14.7	4.3	Full_brood_nest	12	NA	pupa	guarded	12
2018	2018-07-03	6209-2	0	0	Solidago	15.2	0.9	other_nest			NA				ichneumonid
2018	2018-07-28	5569-2	1	1	Solidago	19.5	5.6	Full_brood_nest	15	0	adult	guarded	14
2018	2018-07-03	6212-1	0	0	Solidago	11.9		other_nest			NA				ichneumonid
2018	2018-07-12	5607-B	0	0	Solidago	14.6	1	Full_brood_nest	8	1	NA	plugged	8			1
2018	2018-07-15	6233-1	0	0	Solidago	5.3	0.7	other_nest	0	1	NA
2017	2017-07-16	5609-1	0	0	Solidago	19.9	1.2	Full_brood_nest	6	4	pupa	plugged	6			3
2018	2018-07-15	6235-1	0	0	Solidago	11		other_nest			NA				ichneumonid
2018	2018-07-12	5616-A	0	0	Solidago	14.3	1.6	Full_brood_nest	5	3	pupa	plugged	5			1.9
2018	2018-07-13	6237-1	0	0	Solidago	14		Full-mature_brood_nest			adult
2017	2017-07-15	5619-1	1	0	Solidago	16.4	1	Full_brood_nest	8	1	pupa	guarded	7			1.2
2017	2017-07-16	5639-1	0	0	Solidago	12.3	1.2	Full_brood_nest	11	2	NA	plugged	10			1.7
2017	2017-07-15	5645-1	1	0	Solidago	15	0.5	Full_brood_nest	14	1	adult	guarded	14			1.5
2018	2018-07-02	5646-A	0	0	Solidago	15.3	1.3	Full_brood_nest	6	5	larva	plugged	6			1.8
2017	2017-07-16	5655-1	0	1	Solidago	15.5	8	Full_brood_nest	11	0	pupa	orphaned	10
2017	2017-07-19	5656-1	1	0	Solidago	12.5	1.4	Full_brood_nest	14	1	adult	guarded	13
2018	2018-07-13	6295-1	0	0	Solidago	16.7	1.7	other_nest			NA				ichneumonid
2018	2018-07-12	5657-C	0	0	Solidago	19.6	1.3	Full_brood_nest	4	2	NA	plugged	2			1
2017	2017-07-16	5669-1	1	0	Solidago	16.2	1.6	Full_brood_nest	11	3	pupa	guarded	11			1.5
2018	2018-07-02	5669-A	0	0	Solidago	25.1	1.8	Full_brood_nest	5	4	larva	plugged	5			2.3
2018	2018-07-02	5670-A	0	0	Solidago	19.6	1	Full_brood_nest	6	4	NA	plugged	5			0.8
2017	2017-07-19	5677-1	1	1	Solidago	13.3	1.5	Full_brood_nest	8	2	pupa	guarded	6			1.5
2017	2017-07-16	5686-1	0	0	Solidago	12.1	1.7	Full_brood_nest	6	2	pupa	plugged	6			2.5
2017	2017-07-16	5687-1	1	1	Solidago	12	1.8	Full_brood_nest	8	2	pupa	guarded	8
2018	2018-07-02	5692-A	0	0	Solidago	18.4	1.3	Full_brood_nest	5	3	NA	plugged	3			1.2
2018	2018-07-12	5695-C	0	0	Solidago	17.2	1.7	Full_brood_nest	10	2	pupa	plugged	10			1.5
2018	2018-07-02	5700-B	0	0	Solidago	11.7	1.5	Full_brood_nest	6	2	pupa	plugged	5			1.8
2018	2018-07-21	6373-2	1	0	Solidago	19.6	10.5	active brood nest	4	1	larva
2018	2018-08-06	6383-2	0	0	Solidago	18.7	13.5	other_nest			NA				ichneumonid
2018	2018-08-01	6398-1	1	1	Rhus	13.5	9.3	Full-mature_brood_nest			adult
2017	2017-07-16	5745-1	1	1	Solidago	12.9	1.8	Full_brood_nest	11	0	pupa	guarded	11
2018	2018-07-02	5746-A	0	0	Solidago	12.1	1.1	Full_brood_nest	3	1	larva	plugged	1			1.3
2017	2017-08-03	5752-1	0	0	Solidago	18.7	8.5	Full_brood_nest	8	1	pupa	orphaned	6
2017	2017-07-29	5753-1	0	0	Solidago	12.3	3.1	Full_brood_nest	11	0	adult	orphaned	10
2018	2018-07-02	5764-B	0	0	Solidago	4.6	1.5	Full_brood_nest	2	3	larva	plugged	2			1
2018	2018-07-21	6429-2	0	0	Tanacetum_vulgare	17.8	5.9	other_nest			NA				ichneumonid
2018	2018-07-02	5769-B	1	1	Solidago	13.2	1.6	Full_brood_nest	8	3	pupa	guarded	8			2.4
2017	2017-07-16	5780-1	1	1	Solidago	14.5	1.4	Full_brood_nest	11	1	pupa	guarded	11			1.2
2018	2018-08-01	6439-1	0	1	Tanacetum_vulgare	7.7		other_nest			adult
2018	2018-07-21	6440-1	1	0	Rhus	8.5		Newly_excavated_nest			NA
2018	2018-08-08	6446-1	1	0	Tanacetum_vulgare	14	3.2	Full-mature_brood_nest			NA				gasteruption_and_ichneumonid
2018	2018-07-20	6453-1	0	0	Solidago	2.2		other_nest			NA
2018	2018-08-09	6453-2	1	0	Solidago	13.5	6.5	other_nest			NA				ichneumonid
2018	2018-07-20	6455-1	0	0	Tanacetum_vulgare	10.7	10.9	Full-mature_brood_nest			NA				ichneumonid
2018	2018-07-20	6459-1	0	0	Tanacetum_vulgare	11	0.9	Full-mature_brood_nest			adult
2018	2018-08-07	6460-4	0	0	Helianthus_tuberosus	19.5	13.5	other_nest			NA
2017	2017-07-15	5781-1	1	0	Solidago	12.7	1.1	Full_brood_nest	4	2	pupa	guarded	3			1.4
2018	2018-07-21	6465-2	1	0	Solidago	13.2	6.5	Full-mature_brood_nest
2018	2018-08-02	6465-4	1	0	Solidago	15.3	8.8	Full-mature_brood_nest			adult
2018	2018-08-06	6469-1	0	0	Tanacetum_vulgare	15.7	7.5	Full-mature_brood_nest			NA				ichneumonid
2018	2018-08-02	6471-2	0	0	Tanacetum_vulgare	15.3	1.3	Full-mature_brood_nest			NA
2017	2017-07-16	5785-1	0	0	Solidago	12.2	1	Full_brood_nest	9	2	NA	plugged	8			2
2017	2017-07-31	5801-1	0	0	Solidago	18.5	9.2	Full_brood_nest	4	1	pupa	orphaned	3
2018	2018-07-02	5808-A	0	0	Solidago	30.2	2.5	Full_brood_nest	3	5	pupa	plugged	1			6.5
2017	2017-07-16	5813-1	0	0	Solidago	17	1.3	Full_brood_nest	7	3	NA	plugged	6			1.5
2017	2017-07-31	5817-1	0	0	Solidago	14.9	2.3	Full_brood_nest	9	2	pupa	plugged	7			1.6
2018	2018-07-20	6484-2	1	0	Tanacetum_vulgare	21.7		Mature_brood_nest			NA
2018	2018-07-13	6009-1	0	0	Solidago	15.5	1.7	Full_brood_nest	5	2	pupa	plugged	4			0.7
2018	2018-08-04	6488-1	0	0	Tanacetum_vulgare	16		other_nest			NA				malachidae
2018	2018-08-08	6490-1	0	0	Tanacetum_vulgare	13.3	1.9	other_nest			NA				ichneumonid
2018	2018-07-03	6051-1	0	0	Helianthus_tuberosus	15.4	2	Full_brood_nest	7	3	pupa	plugged	4			1.4
2018	2018-07-03	6055-1	0	0	Solidago		1.7	Full_brood_nest	5	1	NA	plugged	2			3
2018	2018-07-20	6494-1	0	0	Tanacetum_vulgare	20.5		Mature_brood_nest			adult
2018	2018-07-21	6494-2	0	1	Tanacetum_vulgare	22.9	16.7	Mature_brood_nest			NA				ichneumonid
2018	2018-07-25	6500-1	0	0	Rhus	8.7	5.5	other_nest			NA
2018	2018-07-27	6500-2	0	1	Rhus	11	2.5	active brood nest	10	0	pupa
2018	2018-07-20	6500-3	1	1	Rhus	13	2.5	active brood nest	7	1	NA
2018	2018-07-03	6072-2	1	1	Solidago	11.8	1.1	Full_brood_nest	3	2	larva	guarded	3			1.3
2018	2018-08-08	6500-6	0	0	Rhus	12.9	5	Full-mature_brood_nest			NA				ichneumonid
2018	2018-07-18	6088-1	0	0	Solidago	9.3	1.3	Full_brood_nest	2	3	NA	plugged	0
2018	2018-07-03	6123-1	0	1	Rhus	8.2	0.7	Full_brood_nest	7	1	NA	plugged	4			1.5
2018	2018-07-03	6137-1	0	0	Solidago	27.2	1.2	Full_brood_nest	8	3	pupa	plugged	6			1
2018	2018-07-20	6505-1	0	0	Solidago	14	5.5	Full-mature_brood_nest			NA				ichneumonid
2018	2018-08-09	6505-2	0	0	Solidago	17.5		other_nest			NA
2018	2018-07-03	6148-1	0	0	Solidago	13.6	1.3	Full_brood_nest	2	2	larva	plugged	2			1.1
2018	2018-07-26	6508-1	0	0	Helianthus_tuberosus	17.6	3.6	Full-mature_brood_nest			adult
2018	2018-07-20	6508-2	1	0	Helianthus_tuberosus	24.2	21	active brood nest	5	1	NA
2018	2018-08-09	6508-3	0	0	Helianthus_tuberosus	20.4	14	Full-mature_brood_nest			adult
2018	2018-07-25	6510-2	0	1	Solidago	14.2	9.5	Mature_brood_nest			NA				ichneumonid
2018	2018-07-03	6149-1	0	0	Solidago	26.9		Full_brood_nest	NA	NA	NA	orphaned	3
2018	2018-08-08	6510-7	0	0	Solidago	15.9	13.5	other_nest			NA
2018	2018-08-07	6511-2	0	0	Solidago	17.3	8.5	other_nest			NA				ichneumonid
2018	2018-07-26	6511-3	0	1	Solidago	12.7	10.5	active brood nest	4	0	larva
2018	2018-07-03	6150-2	1	1	Solidago	15	1.7	Full_brood_nest	9	1	adult	guarded	7			3
2018	2018-07-21	6512-2	1	0	Solidago	22.3	2.5	active brood nest	11	2	pupa
2018	2018-07-20	6512-3	0	0	Solidago	11.8	3.8	active brood nest	12	NA	adult
2018	2018-08-09	6512-4	0	0	Solidago	21.5	12.2	Mature_brood_nest			adult
2018	2018-08-07	6513-1	0	0	Solidago	18.6	7.8	other_nest			NA				ichneumonid
2018	2018-07-20	6514-1	0	0	Solidago	18.1	17.5	Full-mature_brood_nest			adult
2018	2018-07-26	6514-3	0	0	Solidago	17.2	16	other_nest			larva
2018	2018-07-15	6156-1	0	0	Solidago	14.1	1.1	Full_brood_nest	6	2	NA	plugged	3			0.5
2018	2018-07-03	6158-1	0	0	Solidago	12.7	1.7	Full_brood_nest	5	1	larva	plugged	4			2.5
2018	2018-08-29	6516-3	0	0	Helianthus_tuberosus	22.3		Mature_brood_nest			adult
2018	2018-07-03	6161-1	0	0	Solidago	18.7	1.5	Full_brood_nest	5	3	NA	plugged	2			2
2018	2018-08-09	6522-1	0	0	Helianthus_tuberosus	17.3		Mature_brood_nest			adult
2018	2018-07-27	6523-1	0	0	Helianthus_tuberosus	19.1		Mature_brood_nest			adult
2018	2018-07-26	6531-1	0	0	Solidago	13.7	9.4	active brood nest	7	0	NA
2018	2018-07-27	6531-3	0	0	Helianthus_tuberosus	17.3	12.1	Mature_brood_nest			adult
2018	2018-07-21	6534-2	1	1	Solidago	13	4.5	active brood nest	8	1	NA
2018	2018-07-03	6166-1	1	1	Solidago	15.9	1.6	Full_brood_nest	4	6	larva	guarded	3			0.5
2018	2018-07-13	6169-1	0	0	Solidago	19.4	2	Full_brood_nest	2	4	pupa	plugged	2			1.6
2018	2018-07-13	6174-1	1	0	Solidago	17.1	2.2	Full_brood_nest	3	3	NA	guarded	2
2018	2018-07-26	6545-3	0	0	Rhus	10.2	6.5	Mature_brood_nest			adult
2018	2018-07-13	6176-2	0	0	Solidago	14.6	0.9	Full_brood_nest	3	3	adult	plugged	3			1.5
2018	2018-07-21	6548-3	0	0	Helianthus_tuberosus	12.5	8.2	active brood nest	7	0	larva
2018	2018-07-21	6548-4	0	0	Helianthus_tuberosus	21.2	18.5	other_nest			NA
2018	2018-08-07	6554-2	0	0	Helianthus_tuberosus	13.5	3.5	Mature_brood_nest			adult
2018	2018-07-13	6177-1	0	0	Solidago	19	1.3	Full_brood_nest	4	2	pupa	plugged	3			1.2
2018	2018-08-06	6554-4	0	0	Echinops	15.6	12.5	other_nest			NA
2018	2018-07-20	6556-2	1	0	Solidago	7.3		Full-mature_brood_nest			adult
2018	2018-07-13	6195-1	0	0	Solidago	17.6	1.7	Full_brood_nest	5	1	NA	plugged	4
2018	2018-07-03	6207-1	0	0	Solidago	8.5	0.7	Full_brood_nest	4	1	pupa	plugged	4			1.4
2018	2018-08-08	6565-1	1	0	Rhus	13.5	9.6	Mature_brood_nest			adult
2018	2018-07-03	6211-1	0	0	Solidago	19.2	1	Full_brood_nest	4	3	pupa	plugged	3			2.5
2018	2018-07-26	6568-2	0	0	Rhus	12.4	4	other_nest			NA				gasteruption
2018	2018-08-09	6568-3	1	0	Rhus	15.1	12.1	Full-mature_brood_nest			pupa
2018	2018-07-18	6215-1	0	1	Solidago	23.4	13.2	Full_brood_nest	5	1	larva	orphaned	5
2018	2018-07-13	6236-1	0	0	Solidago	14.9	2	Full_brood_nest	6	1	NA	plugged	5			1.4
2018	2018-07-13	6238-1	0	0	Solidago	18	0.9	Full_brood_nest	5	3	pupa	plugged	5
2018	2018-07-15	6241-1	0	0	Solidago	17.6	1.3	Full_brood_nest	8	2	NA	plugged	4
2018	2018-08-01	6574-1	0	0	Solidago	18.8		Full-mature_brood_nest			NA				ichneumonid
2018	2018-07-24	6576-1	0	0	Rhus	15		Full-mature_brood_nest			adult
2018	2018-07-15	6243-1	0	0	Solidago	11.9	0.7	Full_brood_nest	5	3	NA	plugged	3			2.8
2018	2018-07-13	6293-1	0	0	Solidago	19	1.2	Full_brood_nest	9	1	adult	plugged	8			8
2018	2018-07-21	6576-5	1	1	Rhus	17	13.7	active brood nest	4	0	NA
2018	2018-07-18	6327-1	0	0	Solidago	10.6	1.3	Full_brood_nest	4	1	adult	plugged	3			1.3
2018	2018-07-18	6331-1	0	0	Solidago	17.3	1.6	Full_brood_nest	4	3	NA	plugged	1			0.8
2018	2018-07-21	6578-3	1	0	Rhus	15.4		Full-mature_brood_nest			adult
2018	2018-07-25	6583-1	0	0	Solidago	12.5	7.5	Mature_brood_nest			adult
2018	2018-07-30	6583-3	0	0	Solidago	11.5	2	other_nest			NA				ichneumonid
2018	2018-07-20	6586-1	1	0	Rhus	12.5	8.5	active brood nest	7	0	larva
2018	2018-08-04	6588-3	0	0	Rhus	11.5	9.9	Full-mature_brood_nest			NA
2018	2018-07-26	6592-1	1	0	Rhus	14	3	active brood nest	10	2	pupa
2018	2018-08-09	6593-2	1	0	Rhus	15		Mature_brood_nest			adult
2018	2018-07-27	6599-1	0	0	Helianthus_tuberosus	21.3	4.6	Mature_brood_nest			NA				ichneumonid
2018	2018-07-26	6603-1	0	0	Rhus	8.8	5.6	Full-mature_brood_nest			pupa
2018	2018-07-30	6605-2	1	0	Rhus	13.4	9.6	Mature_brood_nest			NA
2018	2018-08-03	6605-4	0	0	Rhus	9.8	5.2	Mature_brood_nest			NA				ichneumonid
2018	2018-07-26	6608-1	0	0	Rhus	9.2	2.3	other_nest			NA				gasteruption
2018	2018-07-20	6611-1	0	0	Rhus	8.2	4.7	active brood nest	6	0	larva
2018	2018-07-18	6334-1	0	0	Solidago	15.2	0.6	Full_brood_nest	7	2	NA	plugged	5			1.2
2018	2018-08-01	6615-5	0	1	Helianthus_tuberosus	19.8		Full-mature_brood_nest			adult
2018	2018-07-18	6341-1	0	0	Solidago	21.7	1.5	Full_brood_nest	5	3	NA	plugged	4			1.9
2018	2018-07-26	6629-6	0	0	Solidago	1.4		other_nest			NA
2018	2018-07-21	6364-1	1	1	Solidago	20.5	8.7	Full_brood_nest	5	0	pupa	guarded	5
2018	2018-07-21	6372-2	0	0	Solidago	17.5		Full_brood_nest	5	0	adult	plugged	5			1.5
2018	2018-07-15	6404-1	0	0	Tanacetum_vulgare	10.3		Full_brood_nest	NA	NA	adult	orphaned	2
2018	2018-08-08	6650-1	0	0	Solidago	19.5	7.5	Mature_brood_nest			NA				2_ichneumonid
2018	2018-07-26	6653-1	0	0	Solidago	13.8	11	Full-mature_brood_nest			adult
2018	2018-07-20	6653-2	1	0	Solidago	14.5	11.5	Full-mature_brood_nest			adult
2018	2018-07-26	6654-2	0	0	Solidago	15.7	6.7	Mature_brood_nest			NA				ichneumonid
2018	2018-08-08	6420-1	0	0	Rhus	13.8	11.8	Full_brood_nest	3	0	pupa	orphaned	3
2018	2018-07-26	6429-1	0	0	Tanacetum_vulgare	8.6	3.2	Full_brood_nest	7	0	NA	orphaned	6
2018	2018-08-04	6662-1	0	0	Solidago	14.3	3.7	Mature_brood_nest			NA				ichneumonid
2018	2018-08-02	6670-1	0	0	Solidago	21.5	18.9	other_nest			NA
2018	2018-07-27	6433-1	0	0	Solidago	24	12.8	Full_brood_nest	7	2	larva	orphaned	7
2018	2018-07-26	6673-1	1	1	Solidago	20.2	12.6	active brood nest	5	1	larva
2018	2018-07-21	6675-1	0	0	Rhus	14.2		Full-mature_brood_nest			adult
2018	2018-07-20	6675-3	1	0	Solidago	16.2	12	active brood nest	6	0	larva
2018	2018-07-21	6435-4	0	0	Helianthus_tuberosus	18.7	17	Full_brood_nest	2	0	larva	orphaned	2
2018	2018-07-21	6479-1	0	0	Solidago	17.7	1	Full_brood_nest	15	NA	NA	plugged	12			1.1
2018	2018-08-08	6693-1	0	0	Solidago	15	8	other_nest			NA
2018	2018-08-01	6694-3	0	0	Solidago	16.4		Mature_brood_nest			NA				gasteruption
2018	2018-08-04	6701-1	0	0	Solidago	20.7	4	Mature_brood_nest			NA				gasteruption_and_ichneumonid
2018	2018-08-07	6710-2	0	0	Solidago	22.8		Mature_brood_nest			NA				ichneumonid
2018	2018-08-09	6712-1	0	0	Solidago	22.2	16.2	other_nest			NA
2018	2018-07-30	6713-1	0	0	Solidago	23.6	2.8	Full-mature_brood_nest			adult				ichneumonid
2018	2018-07-20	6717-3	0	0	Tanacetum_vulgare	18		Full-mature_brood_nest			adult
2018	2018-07-26	6479-2	0	0	Solidago	14.9	11.2	Full_brood_nest	5	0	pupa	orphaned	5
2018	2018-07-16	6481-1	0	0	Helianthus_tuberosus	21	1.8	Full_brood_nest	10	4	pupa	plugged	10			4.8
2018	2018-07-21	6484-1	0	0	Tanacetum_vulgare	20.5	5.8	Full_brood_nest	6	5	pupa	orphaned	6
2018	2018-07-26	6485-1	0	0	Solidago	7	1	Full_brood_nest	6	0	larva	plugged	6			1.3
2018	2018-07-30	6733-2	0	0	Solidago	9.9		Mature_brood_nest			adult
2018	2018-08-08	6491-6	0	0	Rhus	11.8	1	Full_brood_nest	13	0	adult	orphaned	9
2018	2018-07-21	6500-5	0	0	Rhus	9.8	6.3	Full_brood_nest	6	0	larva	orphaned	6
2018	2018-07-26	6502-1	0	0	Helianthus_tuberosus	15	10.7	Full_brood_nest	5	0	pupa	orphaned	5
2018	2018-08-08	6745-2	0	0	Solidago	17.4	6.5	other_nest			NA				ichneumonid
2018	2018-07-27	6503-1	1	0	Helianthus_tuberosus	10.7	8	Full_brood_nest	NA	NA	NA	guarded	2
2018	2018-07-25	6503-4	0	0	Helianthus_tuberosus	6.7	1.3	Full_brood_nest	6	0	pupa	plugged	5			0.6
2018	2018-07-21	6506-2	0	0	Solidago	17.7	1.3	Full_brood_nest	5	5	pupa	plugged	5			1.1
2018	2018-08-03	6767-1	0	0	Tanacetum_vulgare	18.8	5.8	Full-mature_brood_nest			NA
2018	2018-07-27	6769-1	0	0	Solidago	13		other_nest			NA
2018	2018-07-21	6510-4	0	0	Solidago	10.8	1.8	Full_brood_nest	11	0	adult	orphaned	11
2018	2018-07-31	6515-5	0	0	Solidago	16.15		Full_brood_nest	8	1	adult	plugged	7			0.6
2018	2018-07-21	6536-2	0	0	Echinops	20.2	16.2	Full_brood_nest	5	0	larva	orphaned	4
2018	2018-08-01	6776-3	0	0	Tanacetum_vulgare	13.7	12.7	Full-mature_brood_nest			adult
2018	2018-08-02	6539-1	0	0	Rhus	8.6	6.6	Full_brood_nest	3	0	pupa	orphaned	3
2018	2018-08-03	6783-3	0	0	Tanacetum_vulgare	14	4.8	Full-mature_brood_nest			NA
2018	2018-08-08	6786-3	0	0	Tanacetum_vulgare	17.7	4.6	Full-mature_brood_nest			NA				ichneumonid
2018	2018-07-21	6546-2	0	0	Rhus	21	18.1	Full_brood_nest	4	0	larva	orphaned	4
2018	2018-08-09	6789-2	0	0	Rhus	11.4	3.7	other_nest			NA				gasteruption
2018	2018-07-21	6562-2	0	0	Solidago	12.4	1.8	Full_brood_nest	2	0	pupa	plugged	1			0.7
2018	2018-08-07	6562-3	0	1	Solidago	17.5	15.1	Full_brood_nest	3	0	NA	orphaned	2
2018	2018-07-21	6568-1	1	0	Rhus	9.6	1.7	Full_brood_nest	9	0	adult	guarded	9
2018	2018-07-15	6571-1	0	0	Solidago	15.9	1.45	Full_brood_nest	9	1	adult	plugged	8
2018	2018-07-25	6802-3	0	0	Solidago	13.2		other_nest			NA				ichneumonid
2018	2018-08-03	6813-1	0	0	Solidago	18.3	10.5	Full-mature_brood_nest			NA
2018	2018-07-31	6821-1	0	0	Solidago	12.9		other_nest	0	1	NA
2018	2018-07-24	6824-1	0	0	Solidago	22	18	other_nest			larva
2018	2018-07-26	6572-1	1	0	Rhus	10.4	1.5	Full_brood_nest	12	0	NA	guarded	3
2018	2018-07-31	6829-2	0	0	Rhus	13.8		other_nest			NA				not_determied
2018	2018-07-25	6830-1	0	0	Rhus	12.2	5.2	Mature_brood_nest			NA				gasteruption
2018	2018-07-25	6832-2	0	0	Rhus	12.5	9.5	Mature_brood_nest			adult
2018	2018-08-03	6833-3	0	0	Rhus	19.8	9.2	other_nest			NA				gasteruption
2018	2018-08-07	6573-2	1	0	Rhus	5.5	1.5	Full_brood_nest	6	0	pupa	guarded	3
2018	2018-07-31	6856-1	0	0	Helianthus_tuberosus	16.5	4.2	Full-mature_brood_nest			NA				2_ichneumonid
2018	2018-07-27	6576-2	0	0	Rhus	15.7	12.2	Full_brood_nest	6	1	pupa	orphaned	6
2018	2018-08-04	6865-2	0	0	Helianthus_tuberosus	18.7	16.7	Mature_brood_nest			adult
2018	2018-07-31	6576-4	0	1	Rhus	13.1	11.4	Full_brood_nest	3	0	larva	orphaned	2
2018	2018-08-09	6869-2	1	0	Helianthus_tuberosus	11	5	Full-mature_brood_nest			adult
2018	2018-07-26	6576-6	1	1	Rhus	17.3	13.6	Full_brood_nest	6	0	pupa	guarded	4
2018	2018-08-09	6578-1	0	1	Rhus	12.1	5	Full_brood_nest	8	0	adult	orphaned	4
2018	2018-07-24	6887-2	0	0	Rhus	14.5	13.5	other_nest			larva
2018	2018-07-24	6889-2	0	0	Rhus	10.7	10	other_nest	2	0	larva
2018	2018-07-28	6612-1	0	0	Rhus	16.7	9.6	Full_brood_nest	4	1	larva	orphaned	4
2018	2018-08-04	6897-1	0	0	Rhus	15		Full-mature_brood_nest			adult
2018	2018-07-26	6639-1	0	0	Rhus	14	10.5	Full_brood_nest	5	0	larva	orphaned	2
2018	2018-07-31	6900-6	1	1	Rhus	12.2	6.9	active brood nest	6	0	larva
2018	2018-07-24	6656-1	0	0	Solidago	12	4	Full_brood_nest	4	0	adult	plugged	4			1.2
2018	2018-07-18	6661-1	0	0	Solidago	13.1	1.3	Full_brood_nest	6	0	pupa	plugged	5			1.6
2018	2018-07-26	6671-1	0	0	Solidago	16	14.9	Full_brood_nest	1	0	larva	orphaned	1
2018	2018-07-18	6717-4	0	0	Solidago	9.7	1	Full_brood_nest	9	4	adult	plugged	6			1.7
2018	2018-07-12	6929-2	1	1	Echinops	10.1	2.2	active brood nest	11	0	NA
2018	2018-07-12	6932-1	1	2	Solidago	19.7	18.9	active brood nest	1	0	egg
2018	2018-07-26	6723-1	0	0	Solidago	19	16	Full_brood_nest	4	0	pupa	orphaned	4
2018	2018-07-18	6735-3	0	0	Solidago	11.7	1	Full_brood_nest	7	1	adult	plugged	6			0.5
2018	2018-07-23	6755-1	0	0	Tanacetum_vulgare	16.2	0.7	Full_brood_nest	5	3	NA	plugged	4			1.2
2018	2018-07-03	6757-1	0	0	Solidago	17.2	1.4	Full_brood_nest	6	3	pupa	plugged	4			4
2018	2018-07-23	6776-1	0	0	Tanacetum_vulgare	10.8	1	Full_brood_nest	5	0	NA	plugged	2			1.7
2018	2018-07-25	6789-4	0	0	Rhus	7.2	0.17	Full_brood_nest	9	0	adult	orphaned	7
2018	2018-07-21	6792-1	0	0	Tanacetum_vulgare	20.6	10.3	Full_brood_nest	8	0	NA	orphaned	6
2018	2018-08-29	6824-4	0	0	Solidago	14.6	10.3	Full_brood_nest	4	0	NA	orphaned	0
2018	2018-07-18	6838-3	0	0	Rhus	15.7	0.7	Full_brood_nest	5	2	adult	plugged	5			2.1
2018	2018-07-18	6867-1	0	0	Helianthus_tuberosus	25.1	0.9	Full_brood_nest	9	0	adult	plugged	5
2018	2018-07-12	6954-1	1	1	Solidago	14.2	11.2	active brood nest	4	0	larva
2018	2018-08-04	6876-2	0	0	Rhus	13.1	9.1	Full_brood_nest	6	0	pupa	orphaned	5
2018	2018-07-25	6886-1	0	1	Helianthus_tuberosus	11.5	5.5	Full_brood_nest	10	0	NA	orphaned	7
2018	2018-07-23	6892-1	0	0	Helianthus_tuberosus	13	0.7	Full_brood_nest	1	1	pupa	plugged	1			5
2018	2018-08-02	6899-1	0	0	Rhus	12	6.7	Full_brood_nest	7	0	NA	orphaned	0
2018	2018-07-16	6929-1	0	0	Echinops	12.2	1.2	Full_brood_nest	10	0	NA	plugged	9			3
2018	2018-07-12	6933-1	0	0	Solidago	9.5	1.7	Full_brood_nest	8	1	adult	plugged	6			1.5
2018	2018-07-12	6939-1	0	0	Solidago	20.4	0.9	Full_brood_nest	4	2	pupa	plugged	4
2018	2018-07-12	6940-1	0	0	Solidago	12.7	4.5	Full_brood_nest	9	1	pupa	plugged	9			0.8
2018	2018-07-12	6940-2	0	0	Solidago	8.8	1	Full_brood_nest	1	0	NA	plugged	0			1.1
2018	2018-07-12	6941-1	1	1	Echinops	14.2	2.3	Full_brood_nest	7	2	pupa	guarded	7			1.8
2018	2018-07-22	6949-1	1	1	Solidago	15.2	3.2	Full_brood_nest	9	0	pupa	guarded	7
2018	2018-07-12	7002-1	1	1	Solidago	17	10.2	active brood nest	NA		pupa				gasteruption
2018	2018-07-12	7006-1	0	1	Solidago	5.5		Newly_excavated_nest			NA
2018	2018-07-12	6952-1	0	0	Solidago	20	1.2	Full_brood_nest	6	2	pupa	plugged	4			1.6
2018	2018-07-04	7014-1	0	1	Solidago	1.5		Newly_excavated_nest			NA
2018	2018-08-29	7015-2	0	0	Solidago	20.8	10.7	Mature_brood_nest			adult
2018	2018-07-12	6954-3	0	0	Solidago	20.3	0.7	Full_brood_nest	4	2	pupa	plugged	4			2.2
2018	2018-07-04	6970-1	0	0	Solidago	15.2	1.2	Full_brood_nest	7	2	NA	plugged	6			1
2018	2018-08-29	7029-3	0	0	Solidago	15	10.1	other_nest			NA				ichneumonid
2018	2018-07-04	6971-1	0	0	Solidago	13.5	1.3	Full_brood_nest	7	2	pupa	plugged	7			0.9
2018	2018-07-16	6981-1	0	0	Solidago	10.1		Full_brood_nest	1	4	NA	plugged	0
2018	2018-07-22	7070-1	0	0	Solidago	23	1.3	other_nest			NA				ichneumonid
2018	2018-07-16	6995-1	0	0	Solidago	11.7	1.2	Full_brood_nest	8	1	NA	plugged	6			1.8
2018	2018-07-18	6996-1	0	0	Solidago	20.8	1.5	Full_brood_nest	2	1	NA	plugged	0			2.1
2018	2018-07-12	7001-2	0	0	Solidago	20	0.8	Full_brood_nest	5	3	pupa	plugged	5			1.2
2018	2018-07-12	7018-1	0	0	Helianthus_tuberosus	14.9	1	Full_brood_nest	7	1	pupa	plugged	6			1.5
2018	2018-07-04	7028-1	0	0	Solidago	17.8	1.3	Full_brood_nest	10	3	pupa	plugged	9			1.1
2018	2018-07-12	7078-5	1	1	Solidago	17.7	3.5	active brood nest	15	1	adult
2018	2018-07-12	7079-2	1	1	Solidago	19.8	3.2	active brood nest	9	1	NA				not_determied
2018	2018-07-12	7079-3	0	1	Solidago	10.3		Newly_excavated_nest			NA
2018	2018-07-02	7056-1	0	0	Solidago	11.3	4.2	Full_brood_nest	7	0	larva	orphaned	6
2018	2018-07-02	7060-1	0	0	Solidago	23.8	1	Full_brood_nest	9	1	pupa	plugged	8			1.6
2018	2018-07-22	7087-1	0	0	Solidago	16.3	2.3	Mature_brood_nest			NA				gasteruption
2018	2018-07-02	7099-1	0	1	Solidago	2.3		Newly_excavated_nest			NA
2018	2018-07-22	7099-4	1	1	Solidago	9	6	active brood nest	4	0	larva
2018	2018-07-02	7075-1	0	0	Solidago	15.5	0.8	Full_brood_nest	8	2	NA	plugged	7			1.2
2018	2018-07-12	7076-1	0	0	Solidago	13.7	1.3	Full_brood_nest	8	2	NA	plugged	7			1.1
2018	2018-07-12	7077-3	0	0	Solidago	16.3	1.3	Full_brood_nest	12	1	adult	plugged	12			1.1
2018	2018-07-13	7126-1	0	1	Solidago	19.1		other_nest			NA
2018	2018-07-13	7135-1	1	1	Helianthus_tuberosus	8.7	2.4	active brood nest	NA		NA				gasteruption
2018	2018-08-28	7135-3	0	1	Rhus	18.5	15	Mature_brood_nest			adult
2018	2018-08-28	7135-4	0	0	Rhus	12	9	other_nest			NA
2018	2018-08-28	7135-5	0	1	Rhus			Mature_brood_nest			adult
2018	2018-08-28	7142-3	0	0	Rhus	14.5		Mature_brood_nest			adult
2018	2018-07-02	7078-2	1	0	Solidago	16.3	3.6	Full_brood_nest	7	2	NA	guarded	6			3.5
2018	2018-07-12	7078-4	1	0	Solidago	15.5	1.2	Full_brood_nest	11	1	pupa	guarded	10			1.3
2018	2018-07-13	7151-1	1	1	Rhus	7.7	2.2	active brood nest	9	0	pupa
2018	2018-07-02	7080-1	0	0	Solidago	10.7	1.5	Full_brood_nest	2	2	larva	plugged	2
2018	2018-07-22	7080-2	0	0	Solidago	13.9	2	Full_brood_nest	6	3	pupa	plugged	6			1.5
2018	2018-07-03	7107-1	0	0	Helianthus_tuberosus	17.5	1.4	Full_brood_nest	6	0	NA	plugged	0			1.1
2018	2018-07-22	7171-2	1	1	Solidago	16.3	4.2	active brood nest	8	4	pupa
2018	2018-08-28	7174-9	0	0	Rhus	12.2		Mature_brood_nest			adult
2018	2018-08-28	7175-1	0	0	Rhus	14.9	11	Full-mature_brood_nest			NA
2018	2018-07-03	7115-1	0	0	Solidago	11.8	1.3	Full_brood_nest	8	0	pupa	plugged	5			1.7
2013	2013-08-25	722-1	0	0	Solidago	20.2	6.7	other_nest	NA	NA	NA				gasteruption
2013	2013-08-26	741-1	0	0	Solidago	14.8	xx	Full-mature_brood_nest	NA	NA	adult
2013	2013-08-26	741-5	0	0	Solidago	10.6	xx	other_nest	NA	NA	NA
2018	2018-07-03	7115-2	0	0	Solidago	16	0.7	Full_brood_nest	5	1	larva	plugged	4			1.2
2013	2013-08-26	781-1	0	0	Solidago	13.7	6.3	Full-mature_brood_nest	NA	NA	adult
2013	2013-08-26	882-2	1	0	Solidago	10.8	3.5	Full-mature_brood_nest	NA	NA	NA
2013	2013-08-26	890-1	0	0	Solidago	13.1	xx	other_nest	NA	NA	NA
2013	2013-08-26	894-3	1	0	Solidago	17.3	11.1	Full-mature_brood_nest	NA	NA	adult
2013	2013-07-27	983-1	1	1	Solidago	11.1	4.3	active brood nest	10	0	larva
2018	2018-07-13	7147-4	1	1	Solidago	16.1	1.3	Full_brood_nest	12	2	pupa	guarded	11			1.1
2018	2018-07-13	7147-6	0	0	Solidago	12.1	1.4	Full_brood_nest	8	1	NA	plugged	6			2
2017	2017-07-18	A-115-1	1	1	Solidago	13.2	9.2	active brood nest	6	0	larva
2017	2017-07-18	A-115-3	1	1	Solidago	28.4	7.3	Full-mature_brood_nest			adult
2018	2018-07-22	7162-1	0	0	Solidago	14.1	0.6	Full_brood_nest	8	3	pupa	plugged	7			1.8
2017	2017-07-18	A-115-7	1	1	Solidago	12.9	11.3	active brood nest	2	0	egg
2017	2017-07-18	A-115-8	1	0	Solidago	5.9		Newly_excavated_nest			NA
2017	2017-07-18	A-127-1	1	1	Solidago	16.2	4.2	active brood nest	16	NA	adult
2017	2017-07-18	A-127-2	1	1	Solidago	14.5	8.5	active brood nest	8	0	larva
2018	2018-08-28	7175-4	0	0	Rhus	16	10.5	Full_brood_nest	2	0	larva	orphaned	1
2013	2013-08-25	755-1	1	0	Solidago	13.2	6.9	Full_brood_nest	9	0	pupa	guarded	7
2013	2013-08-26	992-1	0	0	Solidago	17.4	1.2	Full_brood_nest	14	1	NA	plugged	3			4
2017	2017-07-17	A1-3	1	1	Solidago	12.1	4.2	active brood nest	11	0	pupa
2017	2017-07-17	A-19-1	0	0	Solidago	1		other_nest			NA
2017	2017-07-17	A-20-1	0	1	Solidago	2.6		Newly_excavated_nest			NA
2017	2017-07-17	A-20-2	1	0	Solidago	12.1	2.7	active brood nest	13	0	adult
2017	2017-07-17	A-2-2	0	0	Solidago	1.7		other_nest			NA
2017	2017-07-17	A-2-4	0	0	Solidago	2.2		other_nest			NA
2017	2017-07-17	A-25-1	0	1	Solidago	10.2		Full-mature_brood_nest			adult
2017	2017-07-17	A-25-2	1	1	Solidago	4.7		Newly_excavated_nest			NA
2017	2017-07-17	A-30-1	1	1	Echinops	0.9	0.65	active brood nest	6	0	larva
2017	2017-07-17	A-30-2	1	0	Echinops	11.9	3	active brood nest	13	NA	adult
2017	2017-07-18	A-103-1	0	0	Echinops	8.5	4.2	Full_brood_nest	6	0	pupa	orphaned	5
2017	2017-07-17	A-30-7	1	1	Echinops	7.8	2.5	active brood nest	11	0	adult
2017	2017-07-18	A-115-6	1	0	Solidago	17.3	5.5	Full_brood_nest	11	2	adult	guarded	11
2017	2017-07-17	A-32-2	1	1	Solidago	13.6	1.7	active brood nest	6	0	NA
2017	2017-07-17	A-32-3	0	1	Solidago	12.7	10.7	other_nest	3	0	NA
2017	2017-07-17	A-33-1	1	1	Solidago	6.8	1.6	active brood nest	8	0	pupa
2017	2017-07-18	A-127-3	0	0	Solidago	8.8	1.5	Full_brood_nest	3	1	larva	plugged	3			2.2
2017	2017-07-17	A-42-1	0	0	Solidago	13.5	9	other_nest			pupa
2017	2017-07-18	A-128-1	0	0	Solidago	10.5	1.3	Full_brood_nest	10	1	adult	plugged	10			0.3
2017	2017-07-17	A-43-1	1	1	Echinops	13.7	9	active brood nest	7	0	larva
2017	2017-07-17	A-43-2	0	0	Echinops	14.8	6	Full-mature_brood_nest			adult
2017	2017-07-17	A-43-5	1	1	Echinops	16	8	Full-mature_brood_nest			adult
2017	2017-07-17	A-44-1	1	0	Echinops	11.1	6.2	Full-mature_brood_nest			adult
2017	2017-07-17	A-44-4	1	0	Echinops	18	2.1	active brood nest	15	1	adult
2017	2017-07-17	A-45-1	1	1	Echinops	16.5	0.2	active brood nest	12	1	pupa
2017	2017-07-17	A-45-3	1	1	Echinops	7.2		Newly_excavated_nest			NA
2017	2017-07-18	A-128-2	0	0	Solidago	10.9	2	Full_brood_nest	5	0	pupa	plugged	4			2
2017	2017-07-17	A-52-2-2	1	1	Solidago	20	14.6	active brood nest	3	0	larva
2017	2017-07-17	A-30-5	0	0	Echinops	15.8	2.8	Full_brood_nest	9	1	pupa	plugged	9			1
2017	2017-07-17	A-52-6	1	1	Solidago	16.8	3.9	other_nest			NA
2017	2017-07-17	A-31-1	0	0	Solidago	13.6	3.5	Full_brood_nest	14	0	pupa	orphaned	11
2017	2017-07-17	A-54-2	0	0	Solidago	0.7		other_nest			NA
2017	2017-07-17	A-4-1	1	0	Solidago	19.3	1.3	Full_brood_nest	13	3	NA	guarded	10			1.2
2017	2017-07-17	A-57-4	0	0	Solidago	6.8		other_nest			NA
2017	2017-07-17	A-42-2	0	0	Solidago	22.8	3.6	Full_brood_nest	9	NA	adult	plugged	9			2.2
2017	2017-07-17	A-51-2	1	0	Solidago	12.2	1.7	Full_brood_nest	12	NA	adult	guarded	12
2017	2017-07-17	A-52-3	0	0	Solidago	12.9	1.7	Full_brood_nest	10	2	pupa	plugged	10			1.2
2017	2017-07-17	A-54-1	0	0	Solidago	13.3	1.5	Full_brood_nest	4	3	adult	plugged	4			1.1
2017	2017-07-17	A-57-2	0	0	Solidago	18.9	11.1	Full_brood_nest	9	1	pupa	orphaned	9
2017	2017-07-17	A64-3	0	0	Solidago	18.5		Mature_brood_nest			NA
2017	2017-07-17	A-70-1	1	1	Solidago	16	2.5	active brood nest	2	0	larva
2017	2017-07-17	A-70-2	1	1	Solidago	24	6.8	active brood nest	12	NA	adult
2017	2017-07-17	A-70-4	1	1	Solidago	27	22.6	Full-mature_brood_nest			adult
2017	2017-07-17	A-70-5	1	1	Solidago	16	8.5	active brood nest	11	NA	adult
2017	2017-07-17	A-70-6	0	1	Solidago	3.7		Newly_excavated_nest			NA
2017	2017-07-17	A-70-7	1	1	Solidago	29.5	8	active brood nest	13	NA	adult
2017	2017-07-17	A-70-8	1	1	Solidago	26.4	7.6	active brood nest	8	4	pupa
2017	2017-07-17	A-71-2	1	1	Solidago	16.7	10	active brood nest	10	0	pupa
2017	2017-07-18	A-76-1	1	1	Solidago	12.7	9	active brood nest	6	0	larva
2017	2017-07-17	A-61-2	0	0	Solidago	19.2	2	Full_brood_nest	5	NA	adult	plugged	4			1.2
2017	2017-07-18	A-76-3	0	0	Solidago	19.5	7	Full-mature_brood_nest			NA				ichneumonid
2017	2017-07-17	A-61-3	0	0	Solidago	18	1.9	Full_brood_nest	9	NA	NA	plugged	7			1.4
2017	2017-07-18	A-76-5	1	1	Solidago	15.8	3.5	Full-mature_brood_nest			NA				ichneumonid
2017	2017-07-18	A-76-6	0	1	Solidago	1.5		Newly_excavated_nest			NA
2017	2017-07-18	A-76-7	1	0	Solidago	17.1	2	active brood nest	14	NA	adult
2017	2017-07-17	A-62-1	0	0	Solidago	14.5	1.5	Full_brood_nest	8	2	NA	plugged	7			1.1
2017	2017-07-17	A-63-1	0	0	Solidago	16.3	1.8	Full_brood_nest	9	3	adult	plugged	9			1.6
2017	2017-07-18	A-78-1	0	0	Solidago	1.3		other_nest			NA
2017	2017-07-18	A-78-2	1	0	Solidago	12	6.5	Full-mature_brood_nest			adult				ichneumonid
2017	2017-07-17	A-63-2	0	0	Solidago	12.1	2.5	Full_brood_nest	4	1	adult	orphaned	4
2017	2017-07-18	A-76-4	1	0	Solidago	14.4	1.5	Full_brood_nest	8	2	NA	guarded	7
2017	2017-07-18	A-78-5	1	1	Solidago	24.7	13.5	Full-mature_brood_nest			adult
2017	2017-07-18	A-78-6	1	1	Solidago	16.5	9.3	Full-mature_brood_nest			adult
2017	2017-07-18	A-78-7	1	1	Libanotis_pyrenaica	15.5	5.5	Full-mature_brood_nest			NA				ichneumonid
2017	2017-07-18	A-91-2	1	1	Solidago	10.5		Newly_excavated_nest			NA
2017	2017-07-18	A-78-3	0	0	Solidago	15.5	7.2	Full_brood_nest	7	1	NA	orphaned	6
2017	2017-07-18	A-78-4	1	0	Solidago	19.8	2.1	Full_brood_nest	10	1	NA	guarded	8
2017	2017-07-18	A-91-3	1	0	Solidago	17.3	8	Full_brood_nest	12	0	adult	guarded	9
2017	2017-07-18	A-93-1	1	0	Solidago	14.5	1.7	Full_brood_nest	13	NA	adult	guarded	10
2017	2017-07-18	A-95-4	0	0	Solidago	9.9	7.7	Mature_brood_nest			adult
2013	2013-05-10	C10	0	1	Solidago	2.7		other_nest	NA	NA	NA
2013	2013-05-25	C101	1	1	Artemisia	4.5		Newly_excavated_nest	NA	NA	NA
2013	2013-05-25	C105	1	1	Artemisia	13.9		other_nest	NA	NA	adult
2013	2013-05-10	C11	1	1	Solidago	1.1		other_nest	NA	NA	NA
2013	2013-05-25	C123	1	0	Solidago	6.2		Newly_excavated_nest	NA	NA	NA
2013	2013-06-04	C143	1	0	Rosa	14.1	6.4	Newly_excavated_nest	NA	NA	NA
2013	2013-06-04	C147	1	1	Solidago	2.7		Newly_excavated_nest	NA	NA	NA
2013	2013-06-04	C152	0	1	Solidago	1.7		Newly_excavated_nest	NA	NA	NA
2013	2013-06-04	C154	1	1	Solidago	5		Newly_excavated_nest	NA	NA	NA
2013	2013-06-07	C168	1	0	Chenopodium	1.5		Newly_excavated_nest	NA	NA	NA
2013	2013-06-08	C181	0	1	Solidago	4.5		Newly_excavated_nest	NA	NA	NA
2013	2013-06-08	C182	0	1	Solidago	2.4		Newly_excavated_nest	NA	NA	NA
2013	2013-06-08	C184	1	1	Solidago	4		Newly_excavated_nest	NA	NA	NA
2013	2013-06-08	C185	0	1	Solidago	2.4		Newly_excavated_nest	NA	NA	NA
2013	2013-06-08	C189	0	1	Solidago	1.9		Newly_excavated_nest	NA	NA	NA
2013	2013-06-08	C192	0	1	Solidago	2.7		Newly_excavated_nest	NA	NA	NA
2013	2013-06-08	C194	0	1	Solidago	2.6		Newly_excavated_nest	NA	NA	NA
2013	2013-06-13	C198	1	1	Sambucus_nigra	8.3	2.3	other_nest	NA	NA	NA
2013	2013-06-13	C201	1	1	Chenopodium	14.5	12.4	other_nest	NA	NA	NA
2013	2013-06-13	C207	1	1	Chenopodium	3.3		Newly_excavated_nest	NA	NA	NA
2013	2013-06-13	C209	1	0	Rosa	15.3	10.6	other_nest	NA	NA	NA
2013	2013-05-10	C21	0	1	Solidago	1.5		Newly_excavated_nest	NA	NA	NA
2013	2013-05-10	C23	1	0	Solidago	1		Newly_excavated_nest	NA	NA	NA
2013	2013-05-10	C3	1	1	Solidago	2.2		Newly_excavated_nest	NA	NA	NA
2013	2013-05-10	C32	0	1	Solidago	10.3		other_nest	NA	NA	NA
2013	2013-05-10	C33	1	1	Solidago	1.9		Newly_excavated_nest	NA	NA	NA
2013	2013-05-10	C34	0	1	Solidago	24		other_nest	NA	NA	NA
2013	2013-05-10	C36	0	1	Solidago	1.6		other_nest	NA	NA	NA
2013	2013-05-10	C57	0	1	Solidago	2.1		other_nest	NA	NA	NA
2013	2013-05-10	C61	0	1	Solidago	2		other_nest	NA	NA	NA
2013	2013-05-10	C67	0	1	Solidago	2.1		other_nest	NA	NA	NA
2013	2013-05-14	C69	0	1	Echinops	18.3		other_nest	NA	NA	NA
2013	2013-05-14	C71	1	1	Echinops	2.5		Newly_excavated_nest	NA	NA	NA
2013	2013-05-14	C80	1	1	Libanotis_pyrenaica	2.7		Newly_excavated_nest	NA	NA	NA
2013	2013-05-14	C91	1	1	Rubus	3.1		Newly_excavated_nest	NA	NA	NA
2017	2017-07-18	CZ-109-2	0	1	Solidago	2.5		other_nest			NA
2017	2017-07-18	A-94-3	0	0	Solidago		1.5	Full_brood_nest	10	0	adult	orphaned	10
2017	2017-07-18	CZ-117-1	0	1	Solidago	2		Newly_excavated_nest			NA
2017	2017-07-18	CZ-117-2	1	0	Solidago	10.2	7.3	active brood nest	1	0	egg
2017	2017-07-18	CZ-122-1	0	0	Solidago	12	4.4	other_nest			adult
2017	2017-07-18	A-95-1	0	0	Solidago		1.2	Full_brood_nest	5	0	pupa	orphaned	4
2017	2017-07-18	CZ-127-1	1	1	Solidago	11.3	10	other_nest			larva
2017	2017-07-18	CZ-138-1			Solidago	18.5		other_nest			NA
2017	2017-07-18	CZ-114-1	0	0	Solidago	22	8.6	Full_brood_nest	13	0	NA	orphaned	7
2017	2017-07-18	CZ-123-1	0	0	Solidago	13.2	8.3	Full_brood_nest	7	0	pupa	orphaned	7
2017	2017-07-18	CZ-143-1	1	1	Solidago	15.3	1.9	Full_brood_nest	8	3	pupa	guarded	8			0.8
2017	2017-07-18	CZ-147-3	0	1	Solidago	16.7		Newly_excavated_nest			NA
2017	2017-07-18	CZ-147-4	1	1	Solidago	13.8	11.5	active brood nest	3	0	larva
2017	2017-07-18	CZ-145-1	0	0	Solidago	4.2	0.8	Full_brood_nest	4	0	larva	orphaned	1
2017	2017-07-18	CZ-146-2	1	0	Solidago	14.5	3.9	Full_brood_nest	9	2	adult	guarded	9
2017	2017-07-18	CZ-149-2	0	1	Echinops	5.5		Newly_excavated_nest			NA
2017	2017-07-18	CZ-147-6	0	1	Solidago	13.5	2.7	Full_brood_nest	8	0	pupa	plugged	7			1.3
2017	2017-07-17	CZ-17-2	0	0	Solidago	13.4	3.8	other_nest			NA
2017	2017-07-18	CZ-147-7	0	2	Solidago	15.1	13.5	Full_brood_nest	3	0	pupa	orphaned	2
2017	2017-07-17	CZ-24-1	1	0	Solidago	1.9		Newly_excavated_nest			NA
2017	2017-07-17	CZ-24-2	0	0	Solidago	13.3	1	Mature_brood_nest			adult
2017	2017-07-17	CZ-24-3	0	0	Solidago	15	13.5	Full-mature_brood_nest			NA
2017	2017-07-17	CZ-24-4	1	1	Solidago	12	7.2	active brood nest	7	0	NA
2017	2017-07-17	CZ-26-1	1	1	Solidago	14.2	4.5	active brood nest	13	0	NA
2017	2017-07-17	CZ-26-2	1	1	Solidago	16.7		other_nest			NA
2017	2017-07-17	CZ-16-3	0	0	Solidago	22.5	5.5	Full_brood_nest	13	3	NA	orphaned	4
2017	2017-07-17	CZ-19-2	0	0	Solidago	12	7	Full_brood_nest	7	0	NA	orphaned	3
2017	2017-07-17	CZ-35-2	0	0	Solidago	11.7	9	other_nest			NA				conopid
2017	2017-07-17	CZ-35-3	1	1	Solidago	13	8.8	active brood nest	5	NA	NA
2017	2017-07-17	CZ-35-4	1	1	Solidago	12.7	8.5	active brood nest	6	0	larva
2017	2017-07-17	CZ-37-2	1	1	Solidago	10.3	7.3	active brood nest	6	0	larva
2017	2017-07-17	CZ-30-7	0	0	Echinops	10.7	1.2	Full_brood_nest	7	1	NA	plugged	0			1
2017	2017-07-17	CZ-39-1B	1	1	Solidago	12.5	4.2	active brood nest	12	0	pupa
2017	2017-07-17	CZ-39-2	0	1	Solidago	14.3	3.5	Full-mature_brood_nest			adult
2017	2017-07-17	CZ-35-1	0	0	Solidago	17.6	4.2	Full_brood_nest	14	1	NA	orphaned	13
2017	2017-07-17	CZ-39-1A	0	1	Solidago	13.5	6	Full_brood_nest	12	NA	adult	orphaned	12
2017	2017-07-17	CZ-46-1	0	0	Solidago	8.7		Full_brood_nest	1	0	pupa	orphaned	1
2017	2017-07-17	CZ-49-2	0	0	Solidago	2.5		other_nest			NA
2017	2017-07-17	CZ-50-1	0	0	Solidago	11.8		Full-mature_brood_nest			adult
2017	2017-07-17	CZ-51-1	0	0	Solidago	14.5	6	Full-mature_brood_nest			adult
2017	2017-07-17	CZ-51-2	1	1	Solidago	18.1		Discarded_new_founding_nest			NA
2017	2017-07-17	CZ-46-2	0	0	Solidago	13.5	6.4	Full_brood_nest	9	0	adult	orphaned	7
2017	2017-07-17	CZ-46-3	0	0	Solidago	12.2	7.5	Full_brood_nest	6	0	pupa	orphaned	6
2017	2017-07-17	CZ-59-1	1	0	Echinops	16	7.8	Full-mature_brood_nest			adult
2017	2017-07-17	CZ-56-1	1	0	Solidago	22.3	1.9	Full_brood_nest	20	1	adult	guarded	16
2017	2017-07-17	CZ-cca22-1	0	1	Solidago	3.7		Newly_excavated_nest			NA
2013	2013-06-19	D3	0	1	Solidago	4.9		Newly_excavated_nest	NA	NA	NA
2015	2015-07-20	O2144-1	1	0	Solidago	18.2	3.2	Full-mature_brood_nest	NA	NA	adult
2017	2017-07-17	CZ-56-3	0	0	Solidago	14.7	9.5	Full_brood_nest	7	0	larva	orphaned
2015	2015-07-19	O3114-2	1	1	Solidago	12.1	5	active brood nest	10	0	pupa
2015	2015-07-07	O3121-1	1	1	Solidago	22.3	15.6	active brood nest	10	0	NA
2015	2015-07-05	O3139-2	1	1	Solidago	15	5.9	active brood nest	9	1	pupa
2015	2015-07-14	O3150-3	0	1	Solidago	7.9	3.5	active brood nest	5	0	larva
2017	2017-07-17	CZ-59-4	0	0	Echinops	10.5	2.5	Full_brood_nest	2	0	NA	plugged	0			1
2015	2015-07-10	O3162-3	1	1	Solidago	14.5	6.3	active brood nest	13	0	larva
2015	2015-07-25	O2909-1	0	0	Solidago	14.7	0.7	Full_brood_nest	10	2	NA	orphaned	8
2015	2015-07-19	O3160-1	0	1	Solidago	15.9	1.7	Full_brood_nest	10	2	NA	orphaned	7
2015	2015-07-14	O3289-1	1	1	Solidago	19.5	5.2	active brood nest	NA	NA	NA				ichneumonid
2015	2015-07-19	O3299-1	1	1	Solidago	20.2	7.4	active brood nest	10	1	pupa
2015	2015-07-25	O3309-1	0	1	Solidago	18	4.6	active brood nest	11	1	pupa
2015	2015-07-23	O3342-2	1	1	Solidago	16.4	6	active brood nest	14	0	pupa
2015	2015-07-18	O3347-1	1	1	Solidago	17	4.7	active brood nest	12	1	pupa				not_determied
2015	2015-07-24	O3349-2	1	0	Solidago	18.4	11.5	Full-mature_brood_nest	NA	NA	pupa
2015	2015-07-15	O3355-4	1	1	Solidago	12.5	9.1	active brood nest	6	0	larva
2015	2015-07-30	O3221-1	1	1	Solidago	23.4	3.7	Full_brood_nest	15	NA	adult	guarded	15
2015	2015-07-14	O3391-4	1	0	Solidago	11.7	5.4	active brood nest	7	2	larva
2015	2015-07-14	O3402-1	1	1	Solidago	18.9	4.1	active brood nest	12	NA	adult
2015	2015-07-29	O3248-2	1	0	Solidago	14.5	3.2	Full_brood_nest	16	0	NA	guarded	9
2015	2015-07-23	O3437-1	1	1	Solidago	12.4	2.1	active brood nest	NA	NA	NA				ichneumonid
2015	2015-07-23	O3459-1	1	1	Solidago	15.9	5.4	active brood nest	NA	NA	NA				ichneumonid
2015	2015-07-18	O3472-1	1	1	Solidago	26.7	8.4	active brood nest	15	NA	adult
2015	2015-07-18	O3564-1	1	1	Solidago	17.8	4.5	active brood nest	12	1	pupa
2015	2015-07-23	O3574-1	1	1	Solidago	16.4	3.9	active brood nest	NA	NA	adult				not_determied
2015	2015-07-14	O3580-1	1	1	Solidago	16.7	7.7	active brood nest	6	1	NA
2015	2015-07-10	O3595-1	1	1	Solidago	19.2	4.4	active brood nest	18	1	NA
2015	2015-07-19	O3384-2	0	0	Solidago	15	7.7	Full_brood_nest	7	1	NA	orphaned	6
2015	2015-07-14	O3614-1	1	1	Solidago	18.8	7.6	active brood nest	12	2	pupa
2015	2015-07-09	O3619-1	1	1	Solidago	14.9	7.8	active brood nest	10	0	pupa
2015	2015-07-20	O3623-1	0	1	Solidago	15.9	3.2	active brood nest	15	2	adult
2015	2015-07-15	O3658-1	0	1	Solidago	17.7	17	other_nest	NA	NA	NA
2015	2015-07-09	O3668-2	1	1	Solidago	19.2	10.3	active brood nest	13	0	NA
2015	2015-07-18	O3686-1	1	1	Solidago	15.8	4.5	active brood nest	14	1	adult
2015	2015-07-20	O3686-2	1	1	Solidago	14.2	4.6	active brood nest	NA	1	NA				ichneumonid
2015	2015-07-18	O3432-2	0	0	Solidago	17.2	1.5	Full_brood_nest	10	1	pupa	plugged	8			1.8
2015	2015-07-23	O3713-3	0	0	Solidago	14.8	0.8	Full_brood_nest	14	1	NA	plugged	10			1
2015	2015-07-24	O3736-1	1	1	Solidago	17.5	8	active brood nest	14	0	pupa
2015	2015-07-30	O3737-3	0	0	Solidago	22.5	1.2	Full_brood_nest	9	2	NA	plugged	6			1
2015	2015-07-15	O3739-1	0	0	Solidago	15.8	1.2	Full_brood_nest	9	1	larva	plugged	8			1.1
2015	2015-07-10	O3755-1	1	1	Solidago	17.2	9.6	active brood nest	11	0	pupa
2015	2015-07-20	O3815-2	0	0	Solidago	13.5	2	Full_brood_nest	12	0	NA	orphaned	10
2015	2015-07-18	O3825-1	1	1	Solidago	18.7	9.5	active brood nest	13	0	pupa
2015	2015-07-15	O3868-2	1	1	Solidago	16.8	14.2	active brood nest	2	0	egg
2015	2015-07-19	O3871-1	1	1	Solidago	19.3	3.7	active brood nest	11	1	pupa
2015	2015-07-30	O3894-1	0	0	Solidago	17.7	6.2	Full_brood_nest	7	0	pupa	orphaned	6

## Sheet: males in FBN_MBN
year	date	date_start_observing	days:observed	year	nest_code	nest_stage	Female_present	actual_male_days_presence
2015	2015-06-30	2015-06-18	13	2015	3581-1	FBN	0	1
2013	2013-07-16	2013-07-02	15	2013	1368-2	FBN	1	1
2014	2014-07-14	2014-06-30	15	2014	2166-1	FBN	1	2
2015	2015-06-30	2015-06-15	16	2015	3079-1	FBN	1	16
2016	2016-07-18	2016-07-03	16	2015	4055-1	FBN	1	1
2015	2015-07-30	2015-07-14	17	2015	3235-1	FMBN	0	3
2015	2015-07-30	2015-07-13	18	2015	3254-1	FMBN	1	4
2015	2015-07-30	2015-07-12	19	2015	3236-1	FBN	0	1
2015	2015-07-30	2015-07-12	19	2015	3260-1	FMBN	1	1
2015	2015-07-30	2015-07-12	19	2015	3263-1	FBN	0	1
2015	2015-07-30	2015-07-12	19	2015	3883-2	FBN	0	1
2015	2015-07-30	2015-07-12	19	2015	O3221-1	FBN	1	12
2014	2014-07-14	2014-06-25	20	2014	2441-5	FBN	1	15
2016	2016-07-23	2016-07-03	21	2015	4173-2	FBN	1	1
2015	2015-07-22	2015-07-01	22	2015	3308-2	FBN	1	11
2013	2013-07-30	2013-07-08	23	2013	1451-3	FBN	0	1
2014	2014-07-14	2014-06-22	23	2014	2580-2	FBN	1	16
2015	2015-07-22	2015-06-28	25	2015	3861-3	FBN	1	1
2014	2014-07-24	2014-06-29	26	2014	2413-2	FBN	1	1
2014	2014-07-14	2014-06-19	26	2014	2366-1	FBN	1	19
2015	2015-07-10	2015-06-15	26	2015	O3702-1	FBN	1	25
2014	2014-07-14	2014-06-17	28	2014	2646-2	FBN	1	8
2013	2013-07-30	2013-07-02	29	2013	1439-4	FBN	1	1
2013	2013-07-30	2013-07-02	29	2013	1447-4	FBN	1	1
2015	2015-07-19	2015-06-19	31	2015	3708-2	FBN	0	1
2014	2014-07-24	2014-06-23	32	2014	1978-3	FBN	1	4
2013	2013-07-30	2013-06-29	32	2013	1450-3	FMBN	0	8
2014	2014-07-24	2014-06-22	33	2014	2529-1	FBN	1	7
2013	2013-07-30	2013-06-27	34	2013	1420-1	FBN	0	1
2013	2013-07-30	2013-06-27	34	2013	1466-3	FBN	0	1
2013	2013-07-30	2013-06-27	34	2013	1680-5	FBN	0	1
2015	2015-07-19	2015-06-16	34	2015	O3160-1	FBN	0	1
2015	2015-07-20	2015-06-16	35	2015	3165-1	FBN	0	1
2015	2015-07-19	2015-06-13	37	2015	3584-1	FBN	0	1
2015	2015-07-22	2015-06-16	37	2015	3124-1	FMBN	1	3
2014	2014-08-05	2014-06-21	46	2014	2480-2	FMBN	0	1

## Sheet: paternity_small_nests
Nest code	Date of collecting	year	Number individuals	Sex individuals	number of female offspring	number of offspring of guarding male
2081-1	2014-06-29	2014	3	F,F,M	2	2
1115-3	2013-07-08	2013	3	F,M,M	1	1
2144-1	2014-07-04	2014	3	F,F,F	3	1
2331-1	2014-06-29	2014	3	M,M,F	1	1
2402-1	2014-07-04	2014	2	M,F	1	1
2384-14	2014-07-29	2014	3	M,F,F	2	1
2645-5	2014-07-09	2014	3	F,F,F	3	1
3054-1	2015-06-30	2015	3	F,M,M	1	1
3547-1	2015-07-04	2015	2	F,F	2	1
1095-7	2013-08-11	2013	3	M,F,F	2	0
1096-6	2013-06-29	2013	2	M,M	0	0
1170-1	2013-07-16	2013	1	F	1	0
1176-2	2013-06-29	2013	3	F,F,F	3	0
1176-3	2013-06-29	2013	3	F,M,M	1	0
1178-1	2013-06-29	2013	3	F,F,M	2	0
1191-3	2013-07-16	2013	1	F	1	0
1196-1	2013-06-29	2013	1	F	1	0
1197-3	2013-08-11	2013	1	F	1	0
1197-6	2013-06-29	2013	2	F,M	1	0
1198-1	2013-06-29	2013	3	M,M,F	1	0
1292-5	2013-07-17	2013	3	F,F,F	3	0
1331-1	2013-07-17	2013	2	M,F	1	0
1364-4	2013-06-27	2013	1	M	0	0
1375-1	2013-07-16	2013	1	F	1	0
1393-1	2013-06-27	2013	1	F	1	0
1401-5	2013-06-27	2013	3	M,F,F	2	0
1438-2	2013-06-27	2013	3	F,M,F	2	0
1447-1	2013-06-27	2013	2	F,F	2	0
1447-2	2013-07-16	2013	1	F	1	0
1447-2	2013-07-16	2013	1	F	1	0
1455-3	2013-06-27	2013	1	F	1	0
1463-3	2013-07-16	2013	3	M,M,M	0	0
1465-2	2013-06-27	2013	2	F,F	2	0
1465-3	2013-07-30	2013	2	F,F	2	0
1467-2	2013-06-27	2013	3	F,M,F	2	0
1469-5	2013-07-16	2013	3	F,F,F	3	0
1638-1	2013-07-11	2013	3	F,F,F	3	0
1638-2	2013-07-11	2013	3	F,F,F	3	0
1673-4	2013-07-16	2013	2	F,F	2	0
2021-1	2014-06-29	2014	2	F,F	2	0
2088-5	2014-07-28	2014	2	M,M	0	0
2151-1	2014-06-29	2014	3	F,F,F	3	0
2152-2-	2014-06-29	2014	3	M,F,M	1	0
2171-2	2014-06-29	2014	1	M	0	0
2222-2	2014-07-19	2014	2	F,F	2	0
2225-2	2014-07-23	2014	2	F,F	2	0
2319-4	2014-07-29	2014	1	F	1	0
2320-1	2014-06-29	2014	3	F,M,M	1	0
2340-1	2014-07-14	2014	3	M,M,M	0	0
2340-2	2014-07-14	2014	2	F,M	1	0
2371-6	2014-07-24	2014	3	F,F,F	3	0
2403-2	2014-07-04	2014	1	F	1	0
2413-1	2014-07-04	2014	3	M,M,F	1	0
2441-2	2014-06-29	2014	1	M	0	0
2442-1	2014-07-04	2014	3	F,F,M	2	0
2443-1	2014-07-04	2014	3	M,M,M	0	0
2443-3	2014-07-04	2014	1	M	0	0
2461-1	2014-06-29	2014	3	M,M,M	0	0
2644-1	2014-07-23	2014	3	F,F,M	2	0
3025-1	2015-06-30	2015	2	F,F	2	0
3035-1	2015-06-30	2015	1	M	0	0
3484-1	2015-07-04	2015	2	M,F	1	0
3495-1	2015-07-04	2015	3	F,F,M	2	0
3516-1	2015-07-04	2015	3	F,F,M	2	0
3522-2	2015-07-04	2015	3	M,M,F	1	0
3536-1	2015-07-04	2015	3	F,F,F	3	0
3554-3	2015-07-04	2015	1	F	1	0
3561-1	2015-06-30	2015	3	M,F,M	1	0
3571-1	2015-06-30	2015	3	F,F,F	3	0
3572-2	2015-06-30	2015	3	F,M,M	1	0

## Sheet: ABN_final_male_fin
nest code	final male days	date of start observing	date of collecting	age of nest (days)
1444-5	1	2013-07-21	2013-07-30	10
1444-6	1	2013-07-21	2013-07-30	10
2321-2	1	2014-06-20	2014-06-29	10
2372-1	1	2014-07-10	2014-07-19	10
2645-5	1	2014-06-29	2014-07-09	11
2172-5	1	2014-06-22	2014-07-04	13
2441-2	1	2014-06-17	2014-06-29	13
2148-9	1	2014-07-16	2014-07-29	14
2151-1	1	2014-06-16	2014-06-29	14
2172-3	1	2014-06-21	2014-07-04	14
2230-1	1	2014-07-01	2014-07-14	14
2321-1	1	2014-06-16	2014-06-29	14
2233-1	1	2014-06-20	2014-07-04	15
2196-6	1	2014-06-29	2014-07-14	16
1375-1	1	2013-06-30	2013-07-16	17
3079-2	1	2015-06-18	2015-07-04	17
1518-2	1	2013-06-28	2013-07-16	19
1679-1	1	2013-06-27	2013-07-16	20
2441-5	1	2014-06-25	2014-07-14	20
3028-1	1	2015-06-15	2015-07-04	20
3799-1	1	2015-06-15	2015-07-04	20
2364-1	1	2014-06-19	2014-07-09	21
3492-2	1	2015-06-13	2015-07-04	22
3511-2	1	2015-06-13	2015-07-04	22
2196-4	1	2014-06-22	2014-07-14	23
2177-1	1	2014-06-25	2014-07-19	25
2112-1	1	2014-06-24	2014-07-19	26
2413-2	1	2014-06-29	2014-07-24	26
1409-3	1	2013-07-02	2013-07-30	29
1447-4	1	2013-07-02	2013-07-30	29
2005-1	1	2014-06-26	2014-07-24	29
2172-2	1	2014-06-21	2014-07-19	29
2226-2	1	2014-06-21	2014-07-19	29
3402-1	1	2015-06-14	2015-07-14	31
1372-6	1	2013-06-29	2013-07-30	32
1444-4	1	2013-06-27	2013-07-30	34
2036-1	1	2014-06-16	2014-07-19	34
3347-1	1	2015-06-14	2015-07-18	35
2081-2	2	2014-06-20	2014-06-29	10
2023-1	2	2014-06-23	2014-07-04	12
2340-2	2	2014-07-02	2014-07-14	13
2222-2	2	2014-07-06	2014-07-19	14
2320-2	2	2014-06-16	2014-06-29	14
2144-1	2	2014-06-20	2014-07-04	15
2166-1	2	2014-06-30	2014-07-14	15
2393-3	2	2014-07-10	2014-07-24	15
3104-1	2	2015-06-15	2015-06-30	16
2384-3	2	2014-06-20	2014-07-09	20
3787-2	2	2015-06-15	2015-07-04	20
1453-3	2	2013-07-10	2013-07-30	21
2366-3	2	2014-06-24	2014-07-14	21
2225-3	2	2014-07-02	2014-07-24	23
1439-4	2	2013-06-29	2013-07-30	32
3437-1	2	2015-06-16	2015-07-23	38
3342-2	2	2015-06-14	2015-07-23	40
2171-2	3	2014-06-16	2014-06-29	14
2232-1	3	2014-06-20	2014-07-04	15
3025-1	3	2015-06-16	2015-06-30	15
1665-2	3	2013-07-01	2013-07-16	16
1447-2	3	2013-06-29	2013-07-16	18
3686-2	3	2015-07-01	2015-07-20	20
3505-1	3	2015-06-13	2015-07-04	22
3511-1	3	2015-06-13	2015-07-04	22
3536-1	3	2015-06-13	2015-07-04	22
2196-2	3	2014-06-20	2014-07-14	25
2030-1	3	2014-06-23	2014-07-19	27
3299-1	3	2015-06-18	2015-07-19	32
2106-2	3	2014-06-16	2014-07-19	34
3696-2	3	2015-06-15	2015-07-22	38
2311-1	4	2014-06-20	2014-06-29	10
2106-7	4	2014-07-09	2014-07-19	11
2222-3	4	2014-07-12	2014-07-24	13
2296-1	4	2014-07-01	2014-07-14	14
3054-1	4	2015-06-16	2015-06-30	15
3039-1	4	2015-06-15	2015-06-30	16
2572-1	4	2014-07-01	2014-07-19	19
3035-2	4	2015-06-16	2015-07-04	19
3197-1	4	2015-06-16	2015-07-04	19
2645-3	4	2014-06-20	2014-07-09	20
3547-1	4	2015-06-13	2015-07-04	22
1978-3	4	2014-06-23	2014-07-24	32
2679-1	4	2014-06-17	2014-07-19	33
2086-2	4	2014-06-16	2014-07-19	34
2658-3	4	2014-06-17	2014-07-24	38
3580-2	4	2015-06-13	2015-07-22	40
3028-4	5	2015-06-22	2015-07-04	13
3775-1	5	2015-06-21	2015-07-04	14
3001-1	5	2015-06-16	2015-06-30	15
3024-1	5	2015-06-16	2015-06-30	15
3058-1	5	2015-06-16	2015-06-30	15
3571-1	5	2015-06-13	2015-06-30	18
3571-2	5	2015-06-13	2015-06-30	18
3767-1	5	2015-06-15	2015-07-04	20
3187-1	5	2015-06-14	2015-07-04	21
2225-2	5	2014-07-02	2014-07-23	22
3553-1	5	2015-06-13	2015-07-04	22
1442-3	5	2013-07-08	2013-07-30	23
2119-2	5	2014-06-22	2014-07-24	33
2589-1	5	2014-06-22	2014-07-29	38
2331-1	6	2014-06-19	2014-06-29	11
2171-3	6	2014-06-16	2014-06-29	14
2146-7	6	2014-07-10	2014-07-24	15
2402-1	6	2014-06-17	2014-07-04	18
3776-1	6	2015-06-17	2015-07-04	18
3484-1	6	2015-06-13	2015-07-04	22
1416-2	6	2013-06-27	2013-07-30	34
2644-1	6	2014-06-17	2014-07-23	37
2524-2	7	2014-07-19	2014-07-29	11
2097-3	7	2014-07-06	2014-07-19	14
2397-10	7	2014-07-13	2014-07-28	16
2403-2	7	2014-06-17	2014-07-04	18
1974-1	7	2014-06-16	2014-07-04	19
1455-2	7	2013-06-27	2013-07-16	20
2285-1	7	2014-06-16	2014-07-09	24
2646-3	7	2014-06-21	2014-07-14	24
2646-2	7	2014-06-17	2014-07-14	28
3580-1	7	2015-06-13	2015-07-14	32
2476-2	7	2014-06-17	2014-07-19	33
2384-4	7	2014-06-20	2014-07-24	35
2330-1	8	2014-06-19	2014-06-29	11
3619-1	8	2015-06-22	2015-07-09	18
3736-1	8	2015-07-03	2015-07-24	22
2172-4	8	2014-06-22	2014-07-19	28
2409-6	8	2014-06-24	2014-07-23	30
3289-1	8	2015-06-14	2015-07-14	31
3686-1	8	2015-06-18	2015-07-18	31
2409-4	8	2014-06-17	2014-07-24	38
1489-2	9	2013-07-21	2013-07-30	10
2406-2	9	2014-07-10	2014-07-19	10
2330-4	9	2014-07-02	2014-07-14	13
2340-1	9	2014-07-02	2014-07-14	13
2131-1	9	2014-06-16	2014-06-29	14
3012-1	9	2015-06-16	2015-06-30	15
3481-1	9	2015-06-18	2015-07-04	17
3561-1	9	2015-06-13	2015-06-30	18
3783-2	9	2015-06-17	2015-07-04	18
3028-3	9	2015-06-16	2015-07-04	19
1404-3	9	2013-06-27	2013-07-16	20
2304-1	9	2014-07-05	2014-07-24	20
2081-1	10	2014-06-20	2014-06-29	10
2170-1	10	2014-06-20	2014-06-29	10
2170-2	10	2014-06-20	2014-06-29	10
2396-2	10	2014-07-10	2014-07-19	10
2413-1	10	2014-06-23	2014-07-04	12
2451-1	10	2014-06-17	2014-06-29	13
2021-1	10	2014-06-16	2014-06-29	14
2152-1	10	2014-06-16	2014-06-29	14
2171-1	10	2014-06-16	2014-06-29	14
2454-2	10	2014-07-15	2014-07-28	14
2286-2	10	2014-06-28	2014-07-14	17
3614-1	10	2015-06-16	2015-07-14	29
2563-2	10	2014-06-28	2014-07-29	32
2580-1	10	2014-06-20	2014-07-29	40
2320-1	11	2014-06-19	2014-06-29	11
2330-2	11	2014-06-19	2014-06-29	11
2384-14	11	2014-07-19	2014-07-29	11
1965-5	11	2014-07-07	2014-07-19	13
2079-2	11	2014-07-15	2014-07-29	15
1519-6	11	2013-06-28	2013-07-16	19
1372-4	11	2013-06-27	2013-07-16	20
3786-1	11	2015-06-15	2015-07-04	20
2324-1	11	2014-06-19	2014-07-09	21
2117-1	11	2014-06-16	2014-07-19	34
2079-1	11	2014-06-16	2014-07-23	38
2416-2	12	2014-07-18	2014-07-29	12
3651-1	12	2015-06-19	2015-06-30	12
3701-1	12	2015-06-19	2015-06-30	12
3355-4	12	2015-07-01	2015-07-15	15
2443-1	12	2014-06-17	2014-07-04	18
3486-1	12	2015-06-17	2015-07-04	18
2172-1	12	2014-06-16	2014-07-04	19
2385-1	12	2014-06-19	2014-07-09	21
2154-1	12	2014-06-16	2014-07-09	24
2384-13	12	2014-06-29	2014-07-23	25
3755-1	12	2015-06-15	2015-07-10	26
2382-1	12	2014-06-25	2014-07-24	30
2120-4	12	2014-06-22	2014-07-24	33
3574-1	12	2015-06-13	2015-07-23	41
2150-2	13	2014-07-02	2014-07-14	13
2412-2	13	2014-07-12	2014-07-24	13
2441-1	13	2014-06-17	2014-06-29	13
2461-1	13	2014-06-17	2014-06-29	13
2410-1	13	2014-07-01	2014-07-14	14
2415-1	13	2014-07-05	2014-07-19	15
2165-1	13	2014-06-23	2014-07-09	17
2085-4	13	2014-07-11	2014-07-28	18
2454-1	13	2014-06-22	2014-07-09	18
2153-1	13	2014-06-16	2014-07-04	19
3221-1	13	2015-07-12	2015-07-30	19
3491-1	13	2015-06-13	2015-07-04	22
3871-1	13	2015-06-28	2015-07-19	22
2223-2	13	2014-06-27	2014-07-24	28
2085-2	13	2014-06-20	2014-07-24	35
2233-2	14	2014-06-21	2014-07-04	14
2581-2	14	2014-07-01	2014-07-14	14
3114-2	14	2015-07-06	2015-07-19	14
3691-1	14	2015-06-17	2015-06-30	14
3751-1	14	2015-06-17	2015-06-30	14
3788-1	14	2015-06-21	2015-07-04	14
2466-5	14	2014-06-30	2014-07-14	15
2014-1	14	2014-06-19	2014-07-04	16
3555-1	14	2015-06-17	2015-07-04	18
1416-1	14	2013-06-27	2013-07-16	20
2005-2	14	2014-06-29	2014-07-24	26
2476-4	14	2014-06-17	2014-07-19	33
3564-1	14	2015-06-16	2015-07-18	33
2152-2	15	2014-06-15	2014-06-29	15
3035-1	15	2015-06-16	2015-06-30	15
3045-1	15	2015-06-16	2015-06-30	15
3063-1	15	2015-06-16	2015-06-30	15
3075-1	15	2015-06-16	2015-06-30	15
3088-1	15	2015-06-16	2015-06-30	15
3114-1	15	2015-06-16	2015-06-30	15
3868-2	15	2015-07-01	2015-07-15	15
2024-1	15	2014-06-16	2014-07-04	19
2315-3	15	2014-06-21	2014-07-09	19
2381-1	15	2014-06-16	2014-07-14	29
2302-1	16	2014-06-19	2014-07-04	16
2323-1	16	2014-06-19	2014-07-04	16
2393-1	16	2014-06-19	2014-07-04	16
2396-1	16	2014-07-04	2014-07-19	16
3077-1	16	2015-06-15	2015-06-30	16
3112-1	16	2015-06-15	2015-06-30	16
3115-1	16	2015-06-15	2015-06-30	16
3741-1	16	2015-06-15	2015-06-30	16
3782-1	16	2015-06-15	2015-06-30	16
2442-1	16	2014-06-17	2014-07-04	18
1444-2	16	2013-06-27	2013-07-16	20
2080-2	16	2014-06-28	2014-07-24	27
2320-3	17	2014-06-28	2014-07-14	17
2397-3	17	2014-07-03	2014-07-19	17
3483-1	17	2015-06-18	2015-07-04	17
3495-1	17	2015-06-18	2015-07-04	17
3522-1	17	2015-06-18	2015-07-04	17
3268-1	17	2015-07-12	2015-07-30	19
2145-1	17	2014-07-02	2014-07-24	23
2154-2	17	2014-06-16	2014-07-09	24
2226-1	17	2014-06-20	2014-07-14	25
2006-2	17	2014-06-23	2014-07-19	27
1487-1	18	2013-06-29	2013-07-16	18
2443-2	18	2014-06-17	2014-07-04	18
2573-1	18	2014-06-17	2014-07-04	18
3796-1	18	2015-06-17	2015-07-04	18
2125-2	18	2014-06-21	2014-07-09	19
2645-4	18	2014-06-21	2014-07-09	19
2574-2	18	2014-06-17	2014-07-09	23
2179-2	18	2014-07-06	2014-07-29	24
2118-1	18	2014-06-16	2014-07-16	31
2011-1	18	2014-06-23	2014-07-24	32
1966-1	18	2014-06-16	2014-07-19	34
1483-2	19	2013-06-28	2013-07-16	19
2131-3	19	2014-07-06	2014-07-24	19
2384-5	19	2014-06-21	2014-07-09	19
2895-1	19	2015-07-12	2015-07-30	19
3070-2	19	2015-06-16	2015-07-04	19
3099-2	19	2015-06-16	2015-07-04	19
1680-4	19	2013-06-27	2013-07-16	20
2476-3	19	2014-06-17	2014-07-14	28
1978-1	19	2014-06-20	2014-07-24	35
1469-4	20	2013-06-27	2013-07-16	20
1411-2	20	2013-06-27	2013-07-16	20
2025-1	20	2014-06-20	2014-07-09	20
2315-4	20	2014-07-05	2014-07-24	20
3139-2	20	2015-06-16	2015-07-05	20
3780-1	20	2015-06-15	2015-07-04	20
3785-1	20	2015-06-15	2015-07-04	20
3790-1	20	2015-06-15	2015-07-04	20
3793-1	20	2015-06-15	2015-07-04	20
2384-1	20	2014-06-16	2014-07-09	24
3196-1	21	2015-06-14	2015-07-04	21
2570-2	21	2014-06-23	2014-07-14	22
2326-1	21	2014-06-19	2014-07-14	26
2384-6	21	2014-06-21	2014-07-24	34
3121-1	22	2015-06-16	2015-07-07	22
3499-1	22	2015-06-13	2015-07-04	22
3504-1	22	2015-06-13	2015-07-04	22
3516-1	22	2015-06-13	2015-07-04	22
3521-1	22	2015-06-13	2015-07-04	22
3537-1	22	2015-06-13	2015-07-04	22
3546-1	22	2015-06-13	2015-07-04	22
3549-1	22	2015-06-13	2015-07-04	22
3549-2	22	2015-06-13	2015-07-04	22
3551-1	22	2015-06-13	2015-07-04	22
3554-1	22	2015-06-13	2015-07-04	22
3668-2	22	2015-06-18	2015-07-09	22
2084-1	22	2014-06-25	2014-07-24	30
2657-1	22	2014-06-17	2014-07-19	33
2645-1	23	2014-06-17	2014-07-09	23
1460-1	23	2013-06-29	2013-07-30	32
2588-3	24	2014-07-01	2014-07-24	24
1447-3	25	2013-06-22	2013-07-16	25
3162-3	25	2015-06-16	2015-07-10	25
3825-1	25	2015-06-22	2015-07-18	27
3595-1	25	2015-06-13	2015-07-10	28
2155-1	26	2014-06-14	2014-07-09	26
3702-1	26	2015-06-15	2015-07-10	26
2120-3	26	2014-06-22	2014-07-19	28
2393-2	26	2014-06-21	2014-07-24	34
3472-1	28	2015-06-21	2015-07-18	28
2196-1	30	2014-06-16	2014-07-19	34
2334-4	36	2014-06-19	2014-07-24	36
3459-1	38	2015-06-16	2015-07-23	38
	7.51638	41906.6	41926.5	20.9503
